# Supplementary material for: Future Coastal Population Growth and Exposure to Sea-Level Rise and Coastal Flooding - A Global Assessment
Source: PLoS One. 2015 Mar 11;10(3):e0118571. doi: 10.1371/journal.pone.0118571 (PMC4367969; doi:10.1371/journal.pone.0118571)
Supplement: S1 Data — (XLSX) [file pone.0118571.s001.xlsx]

## Sheet: Data
Columns in dark blue: Reporting units; explanations see "Notes"			Columns in medium blue: Demographic base data; references see "Bibliography"																								Columns in light blue: Baseline estimates and projections results ot total, LECZ and flood plain population
Major area, region, country or area	Notes	Coastal (c) / landlocked (l)	Location type / Sub-Region / Region after UN classification scheme [1], [2]								World Population Prospects: The 2010 Revision [3]							World Urbanization Prospects: The 2009 Revision / Urban Population [4]				World Urbanization Prospects: The 2009 Revision / Rural Population [5]					Total population - baseline 2000			Scenario A - Total population 2030/2060						Scenario B - Total population 2030/2060						Scenario C - Total population 2030/2060			STEP 6.1: FORESIGHT Scenario C 2060 - Urban and rural population country [thousend]			Scenario D - Total population 2030/2060
	Notes		Location type	Sub-Region	Region	More Developed Regions	Less Developed Regions	Least developed countries	Less developed regions, excluding least developed countries	Sub-Saharan Africa	Estimates, total population 2000 [thousand]	Low-fertility variant, total population 2030 [thousand]	Medium-fertility variant, total population 2030 [thousand]	High-fertility variant, total population 2030 [thousand]	Low-fertility variant, total population 2060 [thousand]	Medium-fertility variant, total population 2060 [thousand]	High-fertility variant, total population 2060 [thousand]	Urban population 2000 [thousand]	Urban population 2030 [thousand]	Urban population 2045 [thousand]	Urban population 2050 [thousand]	Rural population 2000 [thousand]	Rural population 2030 [thousand]	Rural population 2045 [thousand]	Rural population 2050 [thousand]		Estimates, total population 2000 [3] [thousand]	% urban population 2000 (as derived from [4])	% rural population 2000 (as derived from [5])	Total 2030 [thousand]	Urban 2030 [thousand]	Non-urban 2030 [thousand]	Total 2060 [thousand]	Urban 2060 [thousand]	Non-urban 2060 [thousand]	Total 2030 [thousand]	Urban 2030 [thousand]	Non-urban 2030 [thousand]	Total 2060 [thousand]	Urban 2060 [thousand]	Non-urban 2060 [thousand]	Total 2030 [thousand]	Urban 2030 [thousand]	Non-urban 2030 [thousand]	Total 2060 [thousand]	Urban 2060 [thousand]	Non-urban 2060 [thousand]	Total 2030 [thousand]	Urban 2030 [thousand]
WORLD			World	World	World						6.10083e+06	7.84566e+06	8.29847e+06	8.75234e+06	7.92514e+06	9.59695e+06	1.15242e+07	2.83743e+06	4.89986e+06	5.96327e+06	6.28588e+06	3.27794e+06	3.40904e+06	3.03307e+06	2.8641e+06		6.10083e+06	46.3984	53.6016	8.62507e+06	5.06573e+06	3.55934e+06	1.10642e+07	8.05612e+06	3.00813e+06	7.84566e+06	4.63583e+06	3.20983e+06	7.92514e+06	5.8201e+06	2.10504e+06	8.68869e+06	5.11706e+06	3.57162e+06	1.12794e+07	8.24572e+06	3.03365e+06	8.29847e+06	4.90182e+06
More developed regions	a		Development group	More developed regions	World						1.18881e+06	1.23247e+06	1.29609e+06	1.35975e+06	1.09523e+06	1.31034e+06	1.5552e+06	869233	1.03655e+06	1.08804e+06	1.09973e+06	325734	245078	191548	175512		1.18881e+06	72.7412	27.2588	1.23247e+06	995901	236569	1.09523e+06	967924	127306	1.23247e+06	995901	236569	1.09523e+06	967924	127306	1.29609e+06	1.04724e+06	248851	1.31034e+06	1.15752e+06	152822	1.29609e+06	1.04724e+06
Less developed regions	b		Development group	Less developed regions	World						4.91203e+06	6.61319e+06	7.00238e+06	7.3926e+06	6.82991e+06	8.28661e+06	9.96902e+06	1.9682e+06	3.86331e+06	4.87523e+06	5.18615e+06	2.9522e+06	3.16396e+06	2.84152e+06	2.68859e+06		4.91203e+06	40.0008	59.9992	7.3926e+06	4.06983e+06	3.32277e+06	9.96902e+06	7.08819e+06	2.88082e+06	6.61319e+06	3.63993e+06	2.97326e+06	6.82991e+06	4.85218e+06	1.97773e+06	7.3926e+06	4.06983e+06	3.32277e+06	9.96902e+06	7.08819e+06	2.88082e+06	7.00238e+06	3.85459e+06
Least developed countries	c		Development group	Least developed countries	Less developed regions						661996	1.19096e+06	1.25676e+06	1.32273e+06	1.64249e+06	1.95801e+06	2.31291e+06	166871	518828	807073	913469	509785	752404	771198	758490		661996	24.6612	75.3388	1.32273e+06	543348	779379	2.31291e+06	1.43602e+06	876893	1.19096e+06	489279	701678	1.64249e+06	1.01916e+06	623332	1.32273e+06	543348	779379	2.31291e+06	1.43602e+06	876893	1.25676e+06	516280
Less developed regions, excluding least developed countries	d		Development group	Less developed regions, excluding least developed countries	Less developed regions						4.25003e+06	5.42223e+06	5.74562e+06	6.06987e+06	5.18742e+06	6.3286e+06	7.65611e+06	1.80133e+06	3.34448e+06	4.06816e+06	4.27268e+06	2.44242e+06	2.41156e+06	2.07032e+06	1.9301e+06		4.25003e+06	42.4466	57.5534	6.06987e+06	3.52648e+06	2.54339e+06	7.65611e+06	5.65218e+06	2.00393e+06	5.42223e+06	3.15065e+06	2.27159e+06	5.18742e+06	3.83302e+06	1.3544e+06	6.06987e+06	3.52648e+06	2.54339e+06	7.65611e+06	5.65218e+06	2.00393e+06	5.74562e+06	3.3383e+06
Less developed regions, excluding China	e		Special grouping	Less developed regions, excluding China	Less developed regions						3.64291e+06	5.29437e+06	5.60931e+06	5.92516e+06	5.83677e+06	7.07507e+06	8.50128e+06	1.51517e+06	2.95786e+06	3.85827e+06	4.14846e+06	2.13828e+06	2.60694e+06	2.4182e+06	2.30924e+06		3.64291e+06	41.4723	58.5277	5.92516e+06	3.1613e+06	2.76386e+06	8.50128e+06	5.94328e+06	2.55801e+06	5.29437e+06	2.82341e+06	2.47095e+06	5.83677e+06	4.07747e+06	1.7593e+06	5.92516e+06	3.1613e+06	2.76386e+06	8.50128e+06	5.94328e+06	2.55801e+06	5.60931e+06	2.9921e+06
Sub-Saharan Africa	f		Special grouping	Sub-Saharan Africa	Less developed regions						669123	1.28699e+06	1.35377e+06	1.4207e+06	1.92323e+06	2.27726e+06	2.67094e+06	220606	626683	940100	1.05443e+06	454236	681148	707319	698845		669123	32.69	67.31	1.4207e+06	688664	732039	2.67094e+06	1.79625e+06	874692	1.28699e+06	623827	663161	1.92323e+06	1.29339e+06	629838	1.4207e+06	688664	732039	2.67094e+06	1.79625e+06	874692	1.35377e+06	656209
AFRICA			Major Area	Africa	World						811101	1.48283e+06	1.56205e+06	1.64142e+06	2.1151e+06	2.51219e+06	2.95529e+06	294602	761293	1.10717e+06	1.23091e+06	524861	762895	780149	767551		811101	35.9506	64.0494	1.64142e+06	826074	815348	2.95529e+06	2.01291e+06	942385	1.48283e+06	745701	737133	2.1151e+06	1.43959e+06	675519	1.64142e+06	826074	815348	2.95529e+06	2.01291e+06	942385	1.56205e+06	785846
Eastern Africa			Region	Eastern Africa	Africa						251584	500045	526697	553402	770895	915390	1.07641e+06	52641.1	172766	290999	337493	200069	345298	374276	373936		251584	20.8306	79.1694	553402	187526	365876	1.07641e+06	605987	470418	500045	169549	330496	770895	434662	336233	553402	187526	365876	1.07641e+06	605987	470418	526697	178528
Burundi		l	Country/Area	Eastern Africa	Africa	No	Yes	Yes	No	Yes	6374.35	10827.4	11441.1	12055.4	11873.2	14378.7	17207.4	535.607	2362.27	4184.66	4951.01	5937.02	9574.14	9980.53	9895.29		6374.35	8.27496	91.725	12055.4	2385.82	9669.58	17207.4	7159.27	10048.1	10827.4	2142.8	8684.64	11873.2	4939.93	6933.26	12055.4	2385.82	9669.58	17207.4	7159.27	10048.1	11441.1	2264.24
Comoros		c	Country/Area	Eastern Africa	Africa	No	Yes	Yes	No	Yes	562.469	1104.02	1160.26	1216.58	1690.08	2001.75	2346.41	155	356.116	552.15	621.655	396.997	619.168	620.864	604.501		562.469	28.0799	71.9201	1216.58	444.222	772.356	2346.41	1358.49	987.92	1104.02	403.123	700.898	1690.08	978.497	711.58	1216.58	444.222	772.356	2346.41	1358.49	987.92	1160.26	423.659
Djibouti		c	Country/Area	Eastern Africa	Africa	No	Yes	Yes	No	Yes	731.93	1195.43	1262.97	1330.55	1447.95	1743.47	2075.67	554.686	955.606	1180.27	1249.37	174.875	236.613	226.114	219.733		731.93	76.0301	23.9699	1330.55	1066.48	264.067	2075.67	1807.72	267.953	1195.43	958.183	237.251	1447.95	1261.03	186.919	1330.55	1066.48	264.067	2075.67	1807.72	267.953	1262.97	1012.32
Eritrea		c	Country/Area	Eastern Africa	Africa	No	Yes	Yes	No	Yes	3667.58	7955.69	8394.4	8833.68	10734.6	12859.3	15229.7	650.221	2780.36	4682.14	5404.72	3007.1	5305.25	5485.53	5381.92		3667.58	17.7786	82.2214	8833.68	3037.59	5796.09	15229.7	8857.78	6371.88	7955.69	2735.68	5220.01	10734.6	6243.39	4491.21	8833.68	3037.59	5796.09	15229.7	8857.78	6371.88	8394.4	2886.54
Ethiopia		l	Country/Area	Eastern Africa	Africa	No	Yes	Yes	No	Yes	65577.9	111709	118515	125327	126089	153420	184442	9761.68	31383.1	55485.2	65149.2	55752.9	100178	108849	108662		65577.9	14.9	85.1	125327	29896.1	95431.1	184442	83623.1	100819	111709	26647.4	85061.2	126089	57166.8	68922.2	125327	29896.1	95431.1	184442	83623.1	100819	118515	28271
Kenya		c	Country/Area	Eastern Africa	Africa	No	Yes	No	Yes	Yes	31253.7	62571.5	65928.2	69295.2	94011.4	112540	133323	6203.81	20883.7	35444.2	41112.2	25236.8	42315.2	44722.2	44297.5		31253.7	19.7318	80.2682	69295.2	22898.2	46397	133323	74660.4	58662.1	62571.5	20676.4	41895.1	94011.4	52646.2	41365.2	69295.2	22898.2	46397	133323	74660.4	58662.1	65928.2	21785.6
Madagascar		c	Country/Area	Eastern Africa	Africa	No	Yes	Yes	No	Yes	15364.3	33504	35333.1	37168.3	52895.7	63178.8	74724.4	4142.89	13048.4	20991.2	23939.8	11132.5	18480.1	19067.3	18753.2		15364.3	27.1214	72.8786	37168.3	15382.5	21785.9	74724.4	47216.8	27507.7	33504	13866	19638	52895.7	33423.6	19472	37168.3	15382.5	21785.9	74724.4	47216.8	27507.7	35333.1	14622.9
Malawi		l	Country/Area	Eastern Africa	Africa	No	Yes	Yes	No	Yes	11228.8	26938.6	28173.8	29410.7	54556.2	63324	72889.3	1795.57	8394.66	15028.7	17728.9	10035.9	17501.9	18906.1	18846.4		11228.8	15.1763	84.8237	29410.7	9533.81	19876.9	72889.3	41436.5	31452.8	26938.6	8732.46	18206.2	54556.2	31014.4	23541.8	29410.7	9533.81	19876.9	72889.3	41436.5	31452.8	28173.8	9132.86
Mauritius		c	Country/Area	Eastern Africa	Africa	No	Yes	No	Yes	Yes	1196.03	1312.54	1394.49	1476.72	1070.85	1323.38	1619.25	509.826	681.16	822.566	863.269	684.977	738.482	608.756	562.53		1196.03	42.6703	57.3297	1476.72	708.546	768.172	1619.25	1075.78	543.472	1312.54	629.773	682.77	1070.85	711.441	359.412	1476.72	708.546	768.172	1619.25	1075.78	543.472	1394.49	669.093
Mayotte		c	Country/Area	Eastern Africa	Africa	No	Yes	No	Yes	Yes	148.753	324.248	342.288	360.383	464.879	555.982	658.324	70.915	168.34	235.173	258.026	77.657	133.768	131.458	128.23		148.753	47.7311	52.2689	360.383	200.812	159.571	658.324	472.66	185.664	324.248	180.677	143.571	464.879	333.771	131.108	360.383	200.812	159.571	658.324	472.66	185.664	342.288	190.729
Mozambique		c	Country/Area	Eastern Africa	Africa	No	Yes	Yes	No	Yes	18200.7	34045.7	35906.5	37771.7	47612.9	57280.5	68095.5	5600.86	18199.2	26749.1	29749.9	12648.6	15694.7	14957.5	14398.5		18200.7	30.6906	69.3094	37771.7	20281.4	17490.3	68095.5	49975.6	18119.9	34045.7	18280.7	15765	47612.9	34943.3	12669.6	37771.7	20281.4	17490.3	68095.5	49975.6	18119.9	35906.5	19279.9
Réunion		c	Country/Area	Eastern Africa	Africa	No	Yes	No	Yes	Yes	738.984	949.991	1005.97	1062.1	901.327	1097.58	1323.03	650.48	972.267	1051.85	1066.61	73.289	37.03	31.186	29.09		738.984	89.874	10.126	1062.1	1023.13	38.9674	1323.03	1293.18	29.8446	949.991	915.137	34.8541	901.327	880.995	20.332	1062.1	1023.13	38.9674	1323.03	1293.18	29.8446	1005.97	969.066
Rwanda		l	Country/Area	Eastern Africa	Africa	No	Yes	Yes	No	Yes	8098.34	16767.1	17579.4	18392.2	25598.3	30115.4	35083.9	1095.98	4550.31	8053.13	9479.64	6861.82	11554.1	12585.6	12601.9		8098.34	13.7724	86.2276	18392.2	5196.72	13195.5	35083.9	17882.8	17201.1	16767.1	4737.54	12029.6	25598.3	13047.9	12550.5	18392.2	5196.72	13195.5	35083.9	17882.8	17201.1	17579.4	4967.04
Seychelles		c	Country/Area	Eastern Africa	Africa	No	Yes	No	Yes	Yes	78.685	87.359	92.431	97.52	71.087	87.711	107.47	41.415	62.083	71.469	73.611	39.714	31.189	25.131	22.983		78.685	51.0483	48.9517	97.52	64.9105	32.6095	107.47	86.2413	21.2287	87.359	58.1472	29.2118	71.087	57.0451	14.0419	97.52	64.9105	32.6095	107.47	86.2413	21.2287	92.431	61.5232
Somalia		c	Country/Area	Eastern Africa	Africa	No	Yes	Yes	No	Yes	7399.03	15712.2	16359.8	17008.3	31415.9	35954.4	40859.8	2458.36	7850.51	13008.2	14972.3	4935.84	7893.4	8556.7	8549.77		7399.03	33.2471	66.7529	17008.3	8481.01	8527.34	40859.8	28566.5	12293.4	15712.2	7834.67	7877.48	31415.9	21963.9	9452.01	17008.3	8481.01	8527.34	40859.8	28566.5	12293.4	16359.8	8157.64
Uganda		l	Country/Area	Eastern Africa	Africa	No	Yes	Yes	No	Yes	24213.1	57054.1	59846.4	62643.8	95433.4	112557	131450	2951.91	12503.3	25080.9	30595.6	21480.9	48315.5	58766	60675.8		24213.1	12.0817	87.9183	62643.8	12878.5	49765.3	131450	54302.2	77147.5	57054.1	11729.4	45324.8	95433.4	39423.8	56009.6	62643.8	12878.5	49765.3	131450	54302.2	77147.5	59846.4	12303.4
United Republic of Tanzania		c	Country/Area	Eastern Africa	Africa	No	Yes	Yes	No	Yes	34038.2	78051.5	81852	85664	146467	172232	200707	7614.3	29189.7	50636	59108.8	26517	46308.2	50381.4	50341.3		34038.2	22.3088	77.6912	85664	33120.2	52543.8	200707	123587	77120	78051.5	30177	47874.5	146467	90188.2	56278.6	85664	33120.2	52543.8	200707	123587	77120	81852	31646.4
Zambia		l	Country/Area	Eastern Africa	Africa	No	Yes	Yes	No	Yes	10201.6	23440.9	24482	25525.2	51288.9	59207.8	67809.1	3642.87	9339.63	14824.2	16898.5	6824.4	11549.5	12136.9	12058.3		10201.6	34.8025	65.1975	25525.2	11412.5	14112.7	67809.1	43973.3	23835.8	23440.9	10480.5	12960.3	51288.9	33260.1	18028.7	25525.2	11412.5	14112.7	67809.1	43973.3	23835.8	24482	10946.1
Zimbabwe		l	Country/Area	Eastern Africa	Africa	No	Yes	No	Yes	Yes	12509.5	16493.9	17626.9	18762.1	17272.4	21532.1	26455.1	4204.68	9085.58	12918.1	14270.4	8250.68	8831.89	8237.98	7907.32		12509.5	33.758	66.242	18762.1	9513.88	9248.24	26455.1	18652	7803.1	16493.9	8363.7	8130.17	17272.4	12177.8	5094.61	18762.1	9513.88	9248.24	26455.1	18652	7803.1	17626.9	8938.25
Middle Africa			Region	Middle Africa	Africa						96187.2	190241	200021	209830	263664	314153	370631	36485.8	112727	166963	185977	61573.8	88875	89169.8	86992.3		96187.2	37.2077	62.7923	209830	117876	91953.4	370631	273569	97061.9	190241	106778	83463.4	263664	194359	69304.9	209830	117876	91953.4	370631	273569	97061.9	200021	112319
Angola		c	Country/Area	Middle Africa	Africa	No	Yes	Yes	No	Yes	13926.4	29240.3	30801.1	32366.9	39377.3	47242.6	56098.5	6995.08	21784.2	30902.4	34041.7	7284.44	8631.35	8449.8	8225.67		13926.4	48.9868	51.0132	32366.9	23181.8	9185.08	56098.5	47193.2	8905.36	29240.3	20942.5	8297.81	39377.3	33126.3	6250.94	32366.9	23181.8	9185.08	56098.5	47193.2	8905.36	30801.1	22060.4
Cameroon		c	Country/Area	Middle Africa	Africa	No	Yes	No	Yes	Yes	15678.3	27301.8	28811.1	30325.5	35556	42871	51130.3	7910.27	20303.7	27134.5	29343	7955.19	8298.12	7715.37	7392.9		15678.3	49.8584	50.1416	30325.5	21527.3	8798.22	51130.3	42686.2	8444.07	27301.8	19380.9	7920.96	35556	29684	5872	30325.5	21527.3	8798.22	51130.3	42686.2	8444.07	28811.1	20452.3
Central African Republic		l	Country/Area	Middle Africa	Africa	No	Yes	Yes	No	Yes	3701.61	6037.5	6364.88	6693.23	7695.54	9263.66	11036.3	1409.84	2978.24	4242.65	4683.1	2335.89	3171.38	3023.83	2919.65		3701.61	37.6387	62.3613	6693.23	3241.51	3451.72	11036.3	7471.91	3564.37	6037.5	2923.95	3113.56	7695.54	5210.12	2485.42	6693.23	3241.51	3451.72	11036.3	7471.91	3564.37	6364.88	3082.49
Chad		l	Country/Area	Middle Africa	Africa	No	Yes	Yes	No	Yes	8222.33	17600.2	18437.3	19276	26828.7	31613	36903.8	1964.1	7843.26	13522.1	15760.9	6437.59	11174.5	12052.9	12015.3		8222.33	23.3775	76.6225	19276	7949.77	11326.2	36903.8	23691.9	13211.9	17600.2	7258.63	10341.6	26828.7	17223.8	9604.91	19276	7949.77	11326.2	36903.8	23691.9	13211.9	18437.3	7603.86
Congo		c	Country/Area	Middle Africa	Africa	No	Yes	No	Yes	Yes	3135.77	5857.52	6169.09	6481.71	8453.06	10124.7	12003.3	1770.32	3882.61	5053.45	5421.59	1265.19	1596.19	1498.5	1441.77		3135.77	58.3204	41.6796	6481.71	4593.34	1888.37	12003.3	9888.37	2114.96	5857.52	4150.99	1706.52	8453.06	6963.65	1489.41	6481.71	4593.34	1888.37	12003.3	9888.37	2114.96	6169.09	4371.8
Democratic Republic of the Congo		c	Country/Area	Middle Africa	Africa	No	Yes	Yes	No	Yes	49626.2	100910	105956	111016	141565	167980	197412	15167.5	53382	82871.5	93271.4	35661.7	55211.6	55653.8	54240.4		49626.2	29.8401	70.1599	111016	54573	56443.4	197412	137468	59943.9	100910	49604.9	51305.1	141565	98579	42986.1	111016	54573	56443.4	197412	137468	59943.9	105956	52085.6
Equatorial Guinea		c	Country/Area	Middle Africa	Africa	No	Yes	Yes	No	Yes	520.38	1049.86	1101.51	1153.31	1395.04	1663.62	1965.11	205.237	527.317	800.22	901.221	323.645	539.564	550.975	543.755		520.38	38.8058	61.1942	1153.31	570.033	583.273	1965.11	1342.92	622.186	1049.86	518.902	530.953	1395.04	953.346	441.694	1153.31	570.033	583.273	1965.11	1342.92	622.186	1101.51	544.43
Gabon		c	Country/Area	Middle Africa	Africa	No	Yes	No	Yes	Yes	1235.27	2023.24	2145.53	2268.21	2528.85	3071.46	3690.38	988.532	1852.64	2208.99	2311.29	244.878	191.671	169.131	160.068		1235.27	80.1463	19.8537	2268.21	2055.55	212.664	3690.38	3492.48	197.892	2023.24	1833.55	189.696	2528.85	2393.24	135.607	2268.21	2055.55	212.664	3690.38	3492.48	197.892	2145.53	1944.37
Sao Tome and Principe		c	Country/Area	Middle Africa	Africa	No	Yes	Yes	No	Yes	141.01	220.841	234.63	248.444	264.846	323.775	391.117	74.864	173.029	226.756	242.836	65.267	60.651	55.601	52.858		141.01	53.4243	46.5757	248.444	183.961	64.483	391.117	333.851	57.2661	220.841	163.522	57.3187	264.846	226.068	38.7779	248.444	183.961	64.483	391.117	333.851	57.2661	234.63	173.732
Northern Africa			Region	Northern Africa	Africa						176166	259296	275131	290987	277443	336984	404812	85656.4	167876	213956	227852	93868.2	109475	98557	93224.9		176166	47.7129	52.2871	290987	175734	115253	404812	305153	99659.4	259296	156479	102816	277443	209054	68389.2	290987	175734	115253	404812	305153	99659.4	275131	166101
Algeria		c	Country/Area	Northern Africa	Africa	No	Yes	No	Yes	No	30533.8	40832.4	43475.1	46118.8	37683.4	46165.9	55901	18245.8	34096.5	39888.1	41425.1	12260.3	10629.7	8833.17	8185.09		30533.8	59.8104	40.1896	46118.8	35158.1	10960.7	55901	48302.9	7598.12	40832.4	31128.1	9704.33	37683.4	32561.4	5121.97	46118.8	35158.1	10960.7	55901	48302.9	7598.12	43475.1	33142.7
Egypt		c	Country/Area	Northern Africa	Africa	No	Yes	No	Yes	No	67648.4	100276	106498	112734	104445	127730	154621	30031.9	56477.4	75985.5	81997.8	40141.9	54429.7	50018.8	47535.5		67648.4	42.7965	57.2035	112734	57407.5	55326.1	154621	106663	47957.7	100276	51063.5	49212.1	104445	72050.2	32395	112734	57407.5	55326.1	154621	106663	47957.7	106498	54232.2
Libyan Arab Jamahiriya		c	Country/Area	Northern Africa	Africa	No	Yes	No	Yes	No	5231.19	7318.55	7782.9	8247.32	7316.65	8892.87	10667.6	4083.03	7059.88	8239.65	8564.63	1263.34	1458.68	1314.8	1253.87		5231.19	76.3701	23.6299	8247.32	6835.08	1412.24	10667.6	9497.18	1170.38	7318.55	6065.35	1253.2	7316.65	6513.91	802.741	8247.32	6835.08	1412.24	10667.6	9497.18	1170.38	7782.9	6450.19
Sudan		c	Country/Area	Northern Africa	Africa	No	Yes	Yes	No	Yes	34187.7	63449.3	66856.4	70268.5	85571.4	102055	120459	11660.7	33266.5	46885.9	51364.9	23243.3	27728.3	25727.4	24518.8		34187.7	33.408	66.592	70268.5	38324.4	31944.2	120459	88492.7	31966.7	63449.3	34605.2	28844.1	85571.4	62863	22708.3	70268.5	38324.4	31944.2	120459	88492.7	31966.7	66856.4	36463.4
Tunisia		c	Country/Area	Northern Africa	Africa	No	Yes	No	Yes	No	9456.12	11475.8	12212.4	12949.2	10206.6	12474.6	15055.6	5995.58	9115.14	10181.4	10426.5	3456.42	3011.71	2471.81	2284.21		9456.12	63.4319	36.5681	12949.2	9733.23	3215.93	15055.6	12776.4	2279.17	11475.8	8625.74	2850.01	10206.6	8661.52	1545.12	12949.2	9733.23	3215.93	15055.6	12776.4	2279.17	12212.4	9179.44
Morocco and Western Sahara	1	c	Country/Area	Northern Africa	Africa	No	Yes	No	Yes	No	29108.6	35943.9	38306.3	40669.1	32219.6	39664.9	48107.6	15639.4	27861	32775.8	34073.5	13503.1	12216.8	10191.1	9447.45		29108.6	53.6653	46.3347	40669.1	28275.3	12393.8	48107.6	39420.3	8687.34	35943.9	24991.4	10952.5	32219.6	26403.6	5815.97	40669.1	28275.3	12393.8	48107.6	39420.3	8687.34	38306.3	26633.2
Southern Africa			Region	Southern Africa	Africa						51441.9	59976.1	64126	68286	53645.3	68031.4	84834.9	27656.7	43741.4	50068.2	51916.8	23729.9	20295.5	16683.8	15471.4		51441.9	53.8208	46.1792	68286	46601.5	21684.5	84834.9	68507.3	16327.6	59976.1	40929.9	19046.2	53645.3	43304.1	10341.2	68286	46601.5	21684.5	84834.9	68507.3	16327.6	64126	43762.2
Botswana		l	Country/Area	Southern Africa	Africa	No	Yes	No	Yes	Yes	1757.92	2189.69	2344.34	2499.32	1999.75	2536.12	3158.38	916.723	1769.37	2122.47	2235.81	805.831	664.813	558.472	522.423		1757.92	53.2188	46.7812	2499.32	1816.72	682.604	3158.38	2666.96	491.423	2189.69	1591.65	598.038	1999.75	1688.6	311.148	2499.32	1816.72	682.604	3158.38	2666.96	491.423	2344.34	1704.06
Lesotho		l	Country/Area	Southern Africa	Africa	No	Yes	Yes	No	Yes	1963.88	2396.09	2565.89	2736.07	2218.56	2841.59	3563.42	377.168	999.048	1336.52	1446.58	1511.35	1359.83	1130.99	1044.77		1963.88	19.9716	80.0284	2736.07	1158.8	1577.27	3563.42	2334.98	1228.44	2396.09	1014.81	1381.28	2218.56	1453.74	764.815	2736.07	1158.8	1577.27	3563.42	2334.98	1228.44	2565.89	1086.72
Namibia		c	Country/Area	Southern Africa	Africa	No	Yes	No	Yes	Yes	1895.84	2856.7	3042.33	3228.14	3063.19	3770.2	4574.39	590.481	1541.21	2142.93	2344.56	1233.52	1451.84	1312.16	1243.6		1895.84	32.3729	67.6271	3228.14	1662.26	1565.87	4574.39	3272.06	1302.33	2856.7	1471	1385.7	3063.19	2191.1	872.089	3228.14	1662.26	1565.87	4574.39	3272.06	1302.33	3042.33	1566.59
South Africa		c	Country/Area	Southern Africa	Africa	No	Yes	No	Yes	Yes	44760.4	51168.4	54711.5	58263.7	44970.5	57120.4	71348.7	25527.9	39031.8	43856.2	45199.1	19344	15694.5	12594.6	11602.7		44760.4	56.8907	43.1093	58263.7	41554.8	16708.9	71348.7	59205.3	12143.4	51168.4	36494.3	14674.1	44970.5	37316.6	7653.89	58263.7	41554.8	16708.9	71348.7	59205.3	12143.4	54711.5	39021.3
Swaziland		l	Country/Area	Southern Africa	Africa	No	Yes	No	Yes	Yes	1063.83	1365.25	1461.9	1558.77	1393.31	1763.05	2190.04	244.421	399.942	610.076	690.766	835.269	1124.5	1087.58	1057.9		1063.83	22.6381	77.3619	1558.77	408.948	1149.82	2190.04	1028.05	1161.99	1365.25	358.177	1007.07	1393.31	654.048	739.261	1558.77	408.948	1149.82	2190.04	1028.05	1161.99	1461.9	383.533
Western Africa			Region	Western Africa	Africa						235722	473276	496071	518918	749457	877629	1.01861e+06	92161.6	264182	385184	427675	145620	198951	201462	197926		235722	38.759	61.241	518918	298336	220581	1.01861e+06	759690	258918	473276	271965	201311	749457	558206	191251	518918	298336	220581	1.01861e+06	759690	258918	496071	285136
Benin		c	Country/Area	Western Africa	Africa	No	Yes	Yes	No	Yes	6517.81	13932	14629.8	15328.9	21549.5	25397.3	29645.9	2552.7	8275.33	12943.4	14629.8	4106.64	7123.61	7441.11	7351.68		6517.81	38.3326	61.6674	15328.9	8237.68	7091.2	29645.9	21421.4	8224.5	13932	7487.02	6445.01	21549.5	15571.2	5978.38	15328.9	8237.68	7091.2	29645.9	21421.4	8224.5	14629.8	7861.97
Burkina Faso		l	Country/Area	Western Africa	Africa	No	Yes	Yes	No	Yes	12294	27840.1	29112	30386.6	48870.1	56786.4	65435.2	2083.44	11957.9	20661.1	23990.6	9592.72	15982	17035.7	16839.3		12294	17.8435	82.1565	30386.6	13005	17381.6	65435.2	43372.8	22062.4	27840.1	11915.1	15924.9	48870.1	32392.9	16477.2	30386.6	13005	17381.6	65435.2	43372.8	22062.4	29112	12459.5
Cape Verde		c	Country/Area	Western Africa	Africa	No	Yes	No	Yes	Yes	437.238	550.32	588.297	626.451	506.5	629.878	777.139	234.556	467.731	550.218	567.946	204.415	177.172	146.602	134.581		437.238	53.4331	46.5669	626.451	454.348	172.103	777.139	654.476	122.663	550.32	399.132	151.188	506.5	426.554	79.9456	626.451	454.348	172.103	777.139	654.476	122.663	588.297	426.676
Côte d'Ivoire		c	Country/Area	Western Africa	Africa	No	Yes	No	Yes	Yes	16581.7	28255.6	29822.8	31393.9	38028.5	45562.6	53999	7524.47	20873	29473.6	32373.4	9757.01	11677.7	11342.3	11000		16581.7	43.5406	56.4594	31393.9	20131.2	11262.7	53999	42690.3	11308.7	28255.6	18118.8	10136.8	38028.5	30064.4	7964.06	31393.9	20131.2	11262.7	53999	42690.3	11308.7	29822.8	19123.8
Gambia		c	Country/Area	Western Africa	Africa	No	Yes	Yes	No	Yes	1297.08	2672.62	2817.87	2963.35	3861.42	4611.86	5444.86	639.177	1943.2	2767.97	3046.29	662.631	792.933	747.064	716.353		1297.08	49.0992	50.9008	2963.35	2104.57	858.781	5444.86	4620.11	824.759	2672.62	1898.09	774.527	3861.42	3276.51	584.907	2963.35	2104.57	858.781	5444.86	4620.11	824.759	2817.87	2001.25
Ghana		c	Country/Area	Western Africa	Africa	No	Yes	No	Yes	Yes	19165.5	34650.9	36537.4	38427.4	45747.4	54648	64601.3	8583.99	22564.8	31256.3	34198.5	10945.3	12318.9	11487	11015		19165.5	43.9544	56.0456	38427.4	24857	13570.3	64601.3	51788.8	12812.5	34650.9	22414.2	12236.7	45747.4	36674.3	9073.14	38427.4	24857	13570.3	64601.3	51788.8	12812.5	36537.4	23634.5
Guinea		c	Country/Area	Western Africa	Africa	No	Yes	Yes	No	Yes	8344.49	15186.4	15945.6	16706.8	22486.6	26533.4	31011.7	2602.86	8219.27	13225.5	15086.7	5780.69	8677.68	9015.12	8888.23		8344.49	31.0472	68.9528	16706.8	8126.77	8580.02	31011.7	21534.5	9477.21	15186.4	7387.18	7799.19	22486.6	15614.7	6871.94	16706.8	8126.77	8580.02	31011.7	21534.5	9477.21	15945.6	7756.5
Guinea-Bissau		c	Country/Area	Western Africa	Africa	No	Yes	Yes	No	Yes	1240.65	2156.76	2262.64	2368.73	3129.49	3682	4291.12	387.155	979.211	1619.6	1874.82	916.608	1557.02	1675.09	1680.07		1240.65	29.6952	70.3048	2368.73	914.542	1454.19	4291.12	2565.33	1725.78	2156.76	832.704	1324.06	3129.49	1870.89	1258.61	2368.73	914.542	1454.19	4291.12	2565.33	1725.78	2262.64	873.58
Liberia		c	Country/Area	Western Africa	Africa	No	Yes	Yes	No	Yes	2847.29	6220.53	6532.82	6845.89	9539.18	11271.5	13186	1252.1	3724.75	5489.77	6104.92	1572.33	2745.43	2786.38	2735.84		2847.29	44.3311	55.6689	6845.89	3941.04	2904.85	13186	9772.13	3413.89	6220.53	3581.03	2639.5	9539.18	7069.46	2469.72	6845.89	3941.04	2904.85	13186	9772.13	3413.89	6532.82	3760.81
Mali		l	Country/Area	Western Africa	Africa	No	Yes	Yes	No	Yes	11295.3	25620.7	26784.1	27950.5	43384.2	50534.6	58357.4	2981.91	10490.5	16301.4	18457.6	7541.03	9976.28	10014.9	9802.78		11295.3	28.3373	71.6627	27950.5	14326.4	13624.1	58357.4	41776.5	16580.9	25620.7	13132.2	12488.5	43384.2	31057.6	12326.6	27950.5	14326.4	13624.1	58357.4	41776.5	16580.9	26784.1	13728.5
Mauritania		c	Country/Area	Western Africa	Africa	No	Yes	Yes	No	Yes	2642.74	4943.26	5199.64	5456.51	6706.89	7975.75	9384.68	1041.22	2477.7	3545.35	3902.14	1562.52	2313.43	2235.67	2158.89		2642.74	39.9893	60.0107	5456.51	2821.8	2634.72	9384.68	6581.67	2803.01	4943.26	2556.37	2386.89	6706.89	4703.68	2003.21	5456.51	2821.8	2634.72	9384.68	6581.67	2803.01	5199.64	2688.96
Niger		l	Country/Area	Western Africa	Africa	No	Yes	Yes	No	Yes	10922.4	29606	30840.6	32078.4	61868.3	70894.5	80669.6	1785.5	7641.16	17052.7	21431.1	9245.55	24921.5	34374	36784.5		10922.4	16.1861	83.8139	32078.4	7527.52	24550.9	80669.6	35941.2	44728.4	29606	6947.33	22658.6	61868.3	27564.6	34303.8	32078.4	7527.52	24550.9	80669.6	35941.2	44728.4	30840.6	7237.04
Nigeria		c	Country/Area	Western Africa	Africa	No	Yes	No	Yes	Yes	123689	246388	257815	269266	396217	462103	534273	53077.7	144116	199822	218018	71764.7	82534.2	74988.5	71064.8		123689	42.5158	57.4842	269266	171214	98052.6	534273	428820	105453	246388	156667	89721.6	396217	318013	78203.9	269266	171214	98052.6	534273	428820	105453	257815	163932
Saint Helena	2	c	Country/Area	Western Africa	Africa	No	Yes	No	Yes	Yes	5.059	3.936	4.165	4.395	3.28	3.982	4.824	2.011	2.139	2.641	2.79	3.055	2.473	2.064	1.913		5.059	39.696	60.304	4.395	2.03836	2.35664	4.824	3.15753	1.66647	3.936	1.82548	2.11052	3.28	2.14691	1.13309	4.395	2.03836	2.35664	4.824	3.15753	1.66647	4.165	1.93169
Senegal		c	Country/Area	Western Africa	Africa	No	Yes	Yes	No	Yes	9505.86	18938.8	19963.2	20989.7	27445.8	32761.7	38672.7	3994.9	10268.8	15273	17003.3	5906.89	9272.68	9314.58	9098.23		9505.86	40.3452	59.6548	20989.7	11029.8	9959.91	38672.7	27390.6	11282.1	18938.8	9952.08	8986.72	27445.8	19439	8006.88	20989.7	11029.8	9959.91	38672.7	27390.6	11282.1	19963.2	10490.4
Sierra Leone		c	Country/Area	Western Africa	Africa	No	Yes	Yes	No	Yes	4143.11	8099.35	8531.6	8964.75	10107.5	12143.7	14415.8	1501.2	4384.2	6844.93	7771.2	2726.98	4558.92	4721.09	4674.42		4143.11	35.5046	64.4954	8964.75	4394.81	4569.95	14415.8	9890.9	4524.91	8099.35	3970.56	4128.79	10107.5	6934.89	3172.59	8964.75	4394.81	4569.95	14415.8	9890.9	4524.91	8531.6	4182.46
Togo		c	Country/Area	Western Africa	Africa	No	Yes	Yes	No	Yes	4793.5	8210.53	8684.3	9158.83	10005.2	12089.1	14437	1916.78	5795.45	8354.58	9216.21	3330.71	4319.46	4135.05	3979.66		4793.5	36.5275	63.4725	9158.83	5247.65	3911.17	14437	10865.7	3571.31	8210.53	4704.31	3506.21	10005.2	7530.17	2475	9158.83	5247.65	3911.17	14437	10865.7	3571.31	8684.3	4975.77
ASIA			Major Area	Asia	World						3.69711e+06	4.5719e+06	4.84484e+06	5.11837e+06	4.17445e+06	5.1045e+06	6.189e+06	1.3609e+06	2.59836e+06	3.2072e+06	3.38236e+06	2.3374e+06	2.31834e+06	1.98569e+06	1.84912e+06		3.69711e+06	36.798	63.202	5.10769e+06	2.69287e+06	2.41482e+06	6.15391e+06	4.30297e+06	1.85095e+06	4.5719e+06	2.4146e+06	2.1573e+06	4.17445e+06	2.9259e+06	1.24855e+06	5.11303e+06	2.69676e+06	2.41627e+06	6.17029e+06	4.31657e+06	1.85372e+06	4.84484e+06	2.55749e+06
Eastern Asia			Region	Eastern Asia	Asia						1.47335e+06	1.51823e+06	1.60256e+06	1.687e+06	1.15034e+06	1.39987e+06	1.69172e+06	594676	1.06198e+06	1.17106e+06	1.1894e+06	877768	604392	458260	410607		1.47335e+06	40.387	59.613	1.67632e+06	1.06931e+06	607013	1.65663e+06	1.30713e+06	349497	1.51823e+06	969594	548638	1.15034e+06	909107	241232	1.68166e+06	1.0732e+06	608455	1.673e+06	1.32073e+06	352271	1.60256e+06	1.02331e+06
China		c	Country/Area	Eastern Asia	Asia	No	Yes	No	Yes		1.26912e+06	1.31883e+06	1.39308e+06	1.46743e+06	993144	1.21154e+06	1.46774e+06	453029	905449	1.01697e+06	1.0377e+06	813925	557019	423322	379350		1.26912e+06	35.7573	64.2427	1.46743e+06	908523	558910	1.46774e+06	1.14492e+06	322818	1.31883e+06	816517	502309	993144	774710	218434	1.46743e+06	908523	558910	1.46774e+06	1.14492e+06	322818	1.39308e+06	862487
China, Hong Kong SAR		c	Country/Area	Eastern Asia	Asia	No	Yes	No	Yes		6783.32	8046.83	8482.96	8919.34	8187.11	9567.08	11132.6	6666.72	8185.18	8558.58	8622.93	0	0	0	0		6783.32	100	0	8919.34	8919.34	0	11132.6	11132.6	0	8046.83	8046.83	0	8187.11	8187.11	0	8919.34	8919.34	0	11132.6	11132.6	0	8482.96	8482.96
China, Macao SAR		c	Country/Area	Eastern Asia	Asia	No	Yes	No	Yes		431.867	703.213	742.303	781.423	707.779	830.503	971.534	440.898	611.192	603.684	593.223	0	0	0	0		431.867	100	0	781.423	781.423	0	971.534	971.534	0	703.213	703.213	0	707.779	707.779	0	781.423	781.423	0	971.534	971.534	0	742.303	742.303
Dem. People's Republic of Korea		c	Country/Area	Eastern Asia	Asia	No	Yes	No	Yes		22894.1	24683.5	26180.2	27676.9	21169.1	26161.2	31926.6	13580.9	16633.2	18044.4	18307.3	9277.79	8668.02	6855.27	6255.02		22894.1	59.4124	40.5876	27676.9	18195	9481.91	31926.6	25014.2	6912.46	24683.5	16227.1	8456.38	21169.1	16585.8	4583.35	27676.9	18195	9481.91	31926.6	25014.2	6912.46	26180.2	17211
Japan		c	Country/Area	Eastern Asia	Asia	Yes	No	No	No		125720	114881	120218	125560	86869.9	103241	121958	82632.5	85699.7	82945.5	81402.6	44073.3	31724.2	22794.6	20255.9		125720	65.2161	34.7839	114881	83843.5	31037.1	86869.9	72150.1	14719.8	114881	83843.5	31037.1	86869.9	72150.1	14719.8	120218	87738.6	32479	103241	85747.4	17493.9	120218	87738.6
Mongolia		l	Country/Area	Eastern Asia	Asia	No	Yes	No	Yes		2411.37	3318.31	3523.67	3729.24	3489.16	4273.77	5168.78	1358.41	2315.71	2653.57	2740.37	1030.79	920.392	761.368	705.337		2411.37	56.8563	43.1437	3729.24	2668.59	1060.65	5168.78	4281.89	886.891	3318.31	2374.54	943.772	3489.16	2890.47	598.692	3729.24	2668.59	1060.65	5168.78	4281.89	886.891	3523.67	2521.49
Republic of Korea		c	Country/Area	Eastern Asia	Asia	No	Yes	No	Yes		45987.6	47772.4	50335	52899.9	36772	44253.7	52825.6	36967.5	43085.9	41285.9	40036.5	9461.86	6060.3	4527.2	4040.56		45987.6	79.6209	20.3791	52899.9	46376.7	6523.17	52825.6	48665.4	4160.23	47772.4	41881.5	5890.89	36772	33876.1	2895.95	52899.9	46376.7	6523.17	52825.6	48665.4	4160.23	50335	44128.1
South-Central Asia			Region	South-Central Asia	Asia						1.51556e+06	2.08658e+06	2.2159e+06	2.34567e+06	2.04946e+06	2.51819e+06	3.06675e+06	447425	936279	1.28359e+06	1.39615e+06	1.0709e+06	1.29557e+06	1.16308e+06	1.09754e+06		1.51556e+06	29.4684	70.5316	2.34567e+06	980206	1.36547e+06	3.06675e+06	1.91904e+06	1.14771e+06	2.08658e+06	871467	1.21511e+06	2.04946e+06	1.28191e+06	767552	2.34567e+06	980206	1.36547e+06	3.06675e+06	1.91904e+06	1.14771e+06	2.2159e+06	925743
Kazakhstan		l	Country/Area	South-Central Asia	Asia	No	Yes	No	Yes		14956.7	17830.1	18873	19917	17990.2	22026.8	26615.9	8417.31	11525.2	13132	13540.2	6539.44	5718.45	4668.74	4307.66		14956.7	56.2776	43.7224	19917	13312	6605.03	26615.9	21212.2	5403.72	17830.1	11917.1	5912.93	17990.2	14337.7	3652.46	19917	13312	6605.03	26615.9	21212.2	5403.72	18873	12614.2
Kyrgyzstan		l	Country/Area	South-Central Asia	Asia	No	Yes	No	Yes		4954.85	6266.74	6665.58	7065.32	6564.15	8149.14	9979.08	1743.61	2625.37	3444.32	3687.28	3211.25	3918.12	3419.65	3194.39		4954.85	35.1899	64.8101	7065.32	2834.74	4230.59	9979.08	6012.89	3966.19	6266.74	2514.33	3752.41	6564.15	3955.23	2608.93	7065.32	2834.74	4230.59	9979.08	6012.89	3966.19	6665.58	2674.35
Tajikistan		l	Country/Area	South-Central Asia	Asia	No	Yes	No	Yes		6172.81	8462.34	9016.01	9570.36	9178.65	11343.3	13815.7	1635.02	3121.14	4626.07	5155.32	4537.87	6496.88	6194.13	5956.14		6172.81	26.4871	73.5129	9570.36	3105.67	6464.69	13815.7	7427.08	6388.64	8462.34	2746.11	5716.23	9178.65	4934.27	4244.37	9570.36	3105.67	6464.69	13815.7	7427.08	6388.64	9016.01	2925.78
Turkmenistan		l	Country/Area	South-Central Asia	Asia	No	Yes	No	Yes		4501.42	5781.28	6165.04	6549.17	5352.46	6634.41	8113.77	2061.7	3793.01	4635.16	4865.32	2440.03	2482.9	2084.19	1930.26		4501.42	45.7979	54.2021	6549.17	3958.16	2591.01	8113.77	6199.09	1914.68	5781.28	3494.06	2287.22	5352.46	4089.39	1263.07	6549.17	3958.16	2591.01	8113.77	6199.09	1914.68	6165.04	3726
Uzbekistan		l	Country/Area	South-Central Asia	Asia	No	Yes	No	Yes		24775.6	31274.7	33374.6	35476.6	28256.4	35054.3	42925.7	9273.26	14499.8	19007.8	20411.2	15502.3	19432.8	17060.1	16027.9		24775.6	37.429	62.571	35476.6	15159.6	20317	42925.7	26810.5	16115.1	31274.7	13364.1	17910.6	28256.4	17648.4	10608	35476.6	15159.6	20317	42925.7	26810.5	16115.1	33374.6	14261.4
Afghanistan		l	Country/Area	South-Central Asia	Asia	No	Yes	Yes	No		22856.3	50928.2	53265.7	55606.7	74433.5	86990.1	100775	4147.57	16296.3	29387.2	34749.5	16388.2	34352.7	38751.3	39188.7		22856.3	20.1968	79.8032	55606.7	17891.4	37715.3	100775	55223.5	45552	50928.2	16386.1	34542.1	74433.5	40788.5	33645	55606.7	17891.4	37715.3	100775	55223.5	45552	53265.7	17138.2
Bangladesh		c	Country/Area	South-Central Asia	Asia	No	Yes	Yes	No		129592	170286	181863	193494	154554	192384	237708	33207.6	83407.6	115428	125500	107559	119807	104162	96995.1		129592	23.5905	76.4095	193494	79418.2	114076	237708	151704	86003.6	170286	69892.3	100393	154554	98635.6	55918.1	193494	79418.2	114076	237708	151704	86003.6	181863	74644.3
Bhutan		l	Country/Area	South-Central Asia	Asia	No	Yes	Yes	No		571.262	843.647	899.053	954.659	773.166	953.82	1168.58	142.641	450.823	602.303	649.844	418.534	451.345	389.143	362.852		571.262	25.4183	74.5817	954.659	477.053	477.606	1168.58	824.665	343.915	843.647	421.579	422.068	773.166	545.622	227.544	954.659	477.053	477.606	1168.58	824.665	343.915	899.053	449.266
India		c	Country/Area	South-Central Asia	Asia	No	Yes	No	Yes		1.0539e+06	1.43528e+06	1.52348e+06	1.61203e+06	1.39601e+06	1.71797e+06	2.09603e+06	288430	590091	806194	875193	754160	894507	787658	738607		1.0539e+06	27.6647	72.3353	1.61203e+06	640742	971287	2.09603e+06	1.28614e+06	809882	1.43528e+06	570490	864795	1.39601e+06	856604	539402	1.61203e+06	640742	971287	2.09603e+06	1.28614e+06	809882	1.52348e+06	605547
Iran (Islamic Republic of)		c	Country/Area	South-Central Asia	Asia	No	Yes	No	Yes		65342.3	78985.1	84439.4	89908.1	65880.1	81684.3	100473	42951.6	71767.1	81034.8	82930.9	23951.2	18168.6	15174.4	14044.5		65342.3	64.2	35.8	89908.1	71745.1	18163	100473	88249.3	12223.6	78985.1	63028.7	15956.3	65880.1	57865.1	8015.01	89908.1	71745.1	18163	100473	88249.3	12223.6	84439.4	67381.2
Maldives		c	Country/Area	South-Central Asia	Asia	No	Yes	No	Yes		273.236	356.708	383.231	409.781	323.154	398.58	488.048	75.428	241.907	312.099	332.827	196.82	160.9	133.084	122.376		273.236	27.7056	72.2944	409.781	246.095	163.686	488.048	383.27	104.778	356.708	214.222	142.486	323.154	253.777	69.3774	409.781	246.095	163.686	488.048	383.27	104.778	383.231	230.151
Nepal		l	Country/Area	South-Central Asia	Asia	No	Yes	Yes	No		24400.6	37343.1	39943.1	42554.3	38609	48094.2	59311.6	3281.4	12902.4	20526.3	23319	21150.4	27744	26743.6	25709.3		24400.6	13.4309	86.5691	42554.3	13508	29046.3	59311.6	33145.3	26166.3	37343.1	11853.8	25489.3	38609	21576	17033	42554.3	13508	29046.3	59311.6	33145.3	26166.3	39943.1	12679.1
Pakistan		c	Country/Area	South-Central Asia	Asia	No	Yes	No	Yes		144522	221103	234432	247779	233311	283959	341769	49087.8	121218	179084	199009	99044.5	144472	140807	136186		144522	33.1378	66.8622	247779	113046	134732	341769	225090	116679	221103	100876	120227	233311	153659	79651.8	247779	113046	134732	341769	225090	116679	234432	106957
Sri Lanka		c	Country/Area	South-Central Asia	Asia	No	Yes	No	Yes		18745.1	21832.8	23094.5	24358.4	18227.4	22551.9	27585.5	2970.68	4339.33	6173.81	6801.9	15796.4	17855	15835.5	14903.5		18745.1	15.8292	84.1708	24358.4	4762.43	19596	27585.5	10614.3	16971.2	21832.8	4268.63	17564.2	18227.4	7013.51	11213.9	24358.4	4762.43	19596	27585.5	10614.3	16971.2	23094.5	4515.31
South-Eastern Asia			Region	South-Eastern Asia	Asia						523831	664184	705987	747812	621077	762306	926137	197360	373411	472695	501217	319833	333081	284789	264749		523831	38.1599	61.8401	747812	397557	350255	926137	662821	263317	664184	353255	310929	621077	444947	176129	747812	397557	350255	926137	662821	263317	705987	375396
Brunei Darussalam		c	Country/Area	South-Eastern Asia	Asia	No	Yes	No	Yes		327.036	489.014	522.04	555.12	508.879	624.172	757.796	237.25	450.048	545	573.412	96.221	96.603	87.915	84.096		327.036	71.1456	28.8544	555.12	457.02	98.0996	757.796	675.864	81.9317	489.014	402.596	86.4175	508.879	453.86	55.0192	555.12	457.02	98.0996	757.796	675.864	81.9317	522.04	429.786
Cambodia		c	Country/Area	South-Eastern Asia	Asia	No	Yes	Yes	No		12446.9	16263.8	17362.7	18463.4	15432.6	19117.5	23401.5	2157.29	5869.94	9187.19	10429.9	10602.5	14230.2	13809.4	13365.5		12446.9	16.9069	83.0931	18463.4	5391.95	13071.5	23401.5	12116.4	11285.1	16263.8	4749.58	11514.2	15432.6	7990.41	7442.22	18463.4	5391.95	13071.5	23401.5	12116.4	11285.1	17362.7	5070.52
Indonesia		c	Country/Area	South-Eastern Asia	Asia	No	Yes	No	Yes		213395	262902	279659	296485	235436	290257	354342	86218.9	145776	180671	190007	119061	125709	106046	98103.1		213395	42.0006	57.9994	296485	159200	137285	354342	253190	101152	262902	141167	121735	235436	168227	67208.5	296485	159200	137285	354342	253190	101152	279659	150165
Lao People's Democratic Republic		l	Country/Area	South-Eastern Asia	Asia	No	Yes	Yes	No		5317.06	7250.8	7753.54	8256.93	6714.45	8373.12	10304.1	1187.49	4699.16	6664.18	7309.54	4215.77	4154.79	3667.49	3434.62		5317.06	21.9773	78.0227	8256.93	4382.3	3874.63	10304.1	7675.05	2629.05	7250.8	3848.3	3402.5	6714.45	5001.28	1713.16	8256.93	4382.3	3874.63	10304.1	7675.05	2629.05	7753.54	4115.13
Malaysia		c	Country/Area	South-Eastern Asia	Asia	No	Yes	No	Yes		23414.9	35185.5	37265.6	39346.7	37705.2	45437.4	54151.6	14424.2	28998.9	33650.5	34845.7	8849.42	6276.6	5204.83	4818.62		23414.9	61.9766	38.0234	39346.7	32345.7	7001	54151.6	48761.8	5389.74	35185.5	28924.9	6260.59	37705.2	33952.4	3752.83	39346.7	32345.7	7001	54151.6	48761.8	5389.74	37265.6	30634.9
Myanmar		c	Country/Area	South-Eastern Asia	Asia	No	Yes	Yes	No		44957.7	50988.5	54330.8	57673.8	43800.8	54223.3	66168.9	12956	28545.4	37263.9	39841	33653.8	30807.5	25589.7	23532.1		44957.7	27.7968	72.2032	57673.8	27737.8	29936	66168.9	46048.1	20120.8	50988.5	24522.6	26465.9	43800.8	30481.7	13319.1	57673.8	27737.8	29936	66168.9	46048.1	20120.8	54330.8	26130
Philippines		c	Country/Area	South-Eastern Asia	Asia	No	Yes	No	Yes		77310	118992	126321	133668	135510	165507	199844	37283.1	72555.1	94695.3	101371	40406.2	51828.8	47176	44785.4		77310	47.99	52.01	133668	77970.8	55697.5	199844	148313	51530.3	118992	69409.7	49582	135510	100569	34941.8	133668	77970.8	55697.5	199844	148313	51530.3	126321	73684.9
Singapore		c	Country/Area	South-Eastern Asia	Asia	No	Yes	No	Yes		3919.3	5681.49	5978.46	6275.64	5091.83	6006.13	7048.2	4018.34	5460.11	5338.87	5221.48	0	0	0	0		3919.3	100	0	6275.64	6275.64	0	7048.2	7048.2	0	5681.49	5681.49	0	5091.83	5091.83	0	6275.64	6275.64	0	7048.2	7048.2	0	5978.46	5978.46
Thailand		c	Country/Area	South-Eastern Asia	Asia	No	Yes	No	Yes		63155	69254.7	73321.4	77401.1	55803.5	68261.9	82977.5	19416.9	33624.3	41672.8	43983.8	42929.9	39837.8	32121.8	29377.1		63155	31.1434	68.8566	77401.1	35427.2	41973.9	82977.5	55263.8	27713.7	69254.7	31698.6	37556.2	55803.5	37165.7	18637.8	77401.1	35427.2	41973.9	82977.5	55263.8	27713.7	73321.4	33559.9
Timor-Leste		c	Country/Area	South-Eastern Asia	Asia	No	Yes	Yes	No		830.089	1898.33	1989.14	2080.02	2995.19	3512.3	4079.49	197.821	847.611	1497.71	1766.66	617.489	1277.04	1430.83	1449.99		830.089	24.2633	75.7367	2080.02	829.808	1250.22	4079.49	2540.51	1538.99	1898.33	757.325	1141.01	2995.19	1865.25	1129.93	2080.02	829.808	1250.22	4079.49	2540.51	1538.99	1989.14	793.552
Viet Nam		c	Country/Area	South-Eastern Asia	Asia	No	Yes	No	Yes		78758	95277.9	101483	107606	82078	100987	123063	19263.1	46584.6	61508.4	65867.3	59400.2	58862	49655.7	45798.3		78758	24.488	75.512	107606	47538.7	60067.5	123063	81187.5	41875.2	95277.9	42092.2	53185.6	82078	54148.9	27929.1	107606	47538.7	60067.5	123063	81187.5	41875.2	101483	44833.6
Western Asia			Region	Western Asia	Asia						184369	302912	320394	337888	353578	424140	504390	121438	226688	279859	295604	68897.3	85303.4	79559.9	76229.3		184369	63.8022	36.1978	337888	245798	92089.8	504390	413972	90418.2	302912	220285	82627.1	353578	289939	63638.9	337888	245798	92089.8	504390	413972	90418.2	320394	233039
Armenia		l	Country/Area	Western Asia	Asia	No	Yes	No	Yes		3076.1	2926.33	3105.09	3284.4	2241.34	2796.45	3450.3	1989.01	2186.47	2308.03	2319.41	1086.8	983.337	768.252	698.164		3076.1	64.6663	35.3337	3284.4	2265.51	1018.89	3450.3	2768.75	681.549	2926.33	2018.52	907.806	2241.34	1798.6	442.74	3284.4	2265.51	1018.89	3450.3	2768.75	681.549	3105.09	2141.83
Azerbaijan		l	Country/Area	Western Asia	Asia	No	Yes	No	Yes		8110.72	10229.5	10807	11385.9	9561.08	11670.8	14120.7	4157.86	6044.3	7078.26	7322.73	3963.55	4278.65	3536.09	3256.06		8110.72	51.1962	48.8038	11385.9	6666.69	4719.23	14120.7	10442.3	3678.38	10229.5	5989.57	4239.91	9561.08	7070.46	2490.63	11385.9	6666.69	4719.23	14120.7	10442.3	3678.38	10807	6327.75
Bahrain		c	Country/Area	Western Asia	Asia	No	Yes	No	Yes		638.193	1579.42	1654.25	1729.19	1490.2	1765.8	2083.58	574.432	983.752	1145.85	1184.53	75.58	101.679	95.979	92.505		638.193	88.3725	11.6275	1729.19	1567.21	161.984	2083.58	1951.13	132.447	1579.42	1431.46	147.954	1490.2	1395.47	94.7275	1729.19	1567.21	161.984	2083.58	1951.13	132.447	1654.25	1499.29
Cyprus		c	Country/Area	Western Asia	Asia	No	Yes	No	Yes		943.294	1228.46	1301.38	1374.32	1098.76	1326.69	1589.88	539.993	797.054	923.422	963.609	246.614	255.626	222.972	211.639		943.294	68.6484	31.3516	1374.32	1040.59	333.73	1589.88	1345.4	244.476	1228.46	930.151	298.312	1098.76	929.803	168.957	1374.32	1040.59	333.73	1589.88	1345.4	244.476	1301.38	985.358
Georgia		c	Country/Area	Western Asia	Asia	No	Yes	No	Yes		4745.77	3553.47	3759.69	3966.76	2366.06	2958.37	3664.18	2497.55	2218.28	2272.12	2260.92	2247.2	1560.74	1134.64	1006.24		4745.77	52.6383	47.3617	3966.76	2328.48	1638.27	3664.18	2707.18	957.002	3553.47	2085.88	1467.59	2366.06	1748.1	617.961	3966.76	2328.48	1638.27	3664.18	2707.18	957.002	3759.69	2206.93
Iraq		c	Country/Area	Western Asia	Asia	No	Yes	No	Yes		23857.5	52514.6	55257	58005.1	82922.6	97894.6	114493	16721.8	33930.3	45520.5	49192.9	7930.55	14979	15074.5	14802		23857.5	67.8304	32.1696	58005.1	40240.5	17764.7	114493	91710.7	22782.3	52514.6	36431.5	16083.1	82922.6	66422.3	16500.3	58005.1	40240.5	17764.7	114493	91710.7	22782.3	55257	38334
Israel		c	Country/Area	Western Asia	Asia	No	Yes	No	Yes		6014.95	9337.28	9816.15	10295.4	10947.1	12960.8	15218.1	5563.02	8583.48	9774.77	10077.3	521.166	635.788	592.892	571.782		6014.95	91.4341	8.56591	10295.4	9585.4	710.001	15218.1	14498.3	719.85	9337.28	8693.35	643.926	10947.1	10429.2	517.819	10295.4	9585.4	710.001	15218.1	14498.3	719.85	9816.15	9139.2
Jordan		c	Country/Area	Western Asia	Asia	No	Yes	No	Yes		4827.1	7913.14	8414.93	8917.39	8326.54	10191.6	12337.3	3798.08	7062.81	8462.5	8843.78	1055.28	1553.68	1451.99	1396.78		4827.1	78.2567	21.7433	8917.39	7309.45	1607.94	12337.3	10881.1	1456.19	7913.14	6486.28	1426.86	8326.54	7343.75	982.792	8917.39	7309.45	1607.94	12337.3	10881.1	1456.19	8414.93	6897.59
Kuwait		c	Country/Area	Western Asia	Asia	No	Yes	No	Yes		1940.79	3811	4012.09	4213.43	4725.3	5559.05	6505.23	2188.24	4217.91	4985.37	5187.16	40.129	54.642	53.943	52.857		1940.79	98.1992	1.80083	4213.43	4159.54	53.8858	6505.23	6446.96	58.2637	3811	3762.26	48.7391	4725.3	4682.98	42.3219	4213.43	4159.54	53.8858	6505.23	6446.96	58.2637	4012.09	3960.78
Lebanon		c	Country/Area	Western Asia	Asia	No	Yes	No	Yes		3742.33	4408.71	4700.97	4988.55	3621.24	4508.44	5545.81	3244.16	4374.49	4617.44	4652.15	528.12	483.849	407.826	381.205		3742.33	86	14	4988.55	4491.73	496.816	5545.81	5180.44	365.37	4408.71	3969.64	439.07	3621.24	3382.66	238.575	4988.55	4491.73	496.816	5545.81	5180.44	365.37	4700.97	4232.8
Occupied Palestinian Territory		c	Country/Area	Western Asia	Asia	No	Yes	No	Yes		3198.56	6399.44	6755.41	7111.89	9360.72	11152.6	13151.2	2266.63	5810.13	7984.23	8692.08	882.818	1510.17	1581.56	1572.54		3198.56	71.9691	28.0309	7111.89	5644.72	1467.18	13151.2	11426.7	1724.46	6399.44	5079.24	1320.2	9360.72	8133.28	1227.44	7111.89	5644.72	1467.18	13151.2	11426.7	1724.46	6755.41	5361.78
Oman		c	Country/Area	Western Asia	Asia	No	Yes	No	Yes		2264.16	3403.1	3602.73	3802.57	2970.79	3611.04	4360.35	1719.21	3184.23	3901.85	4107.53	682.972	864.181	802.393	770.079		2264.16	71.5687	28.4313	3802.57	2990.87	811.704	4360.35	3772.51	587.843	3403.1	2676.67	726.433	2970.79	2570.29	400.509	3802.57	2990.87	811.704	4360.35	3772.51	587.843	3602.73	2833.68
Qatar		c	Country/Area	Western Asia	Asia	No	Yes	No	Yes		590.957	2296.94	2370.91	2435.76	2331.69	2596.86	2886.37	585.637	1891.11	2178.68	2261.1	31.18	60.227	56.989	55.389		590.957	94.945	5.05498	2435.76	2360.58	75.1786	2886.37	2825.66	60.7067	2296.94	2226.05	70.894	2331.69	2282.65	49.0407	2435.76	2360.58	75.1786	2886.37	2825.66	60.7067	2370.91	2297.73
Saudi Arabia		c	Country/Area	Western Asia	Asia	No	Yes	No	Yes		20045.3	36263.4	38481.1	40701.7	38319.8	46291.1	55498.8	16614.7	31515.5	37478.3	39160.6	4193.28	5029.51	4673.35	4497.59		20045.3	79.8477	20.1523	40701.7	35100.2	5601.57	55498.8	50571.6	4927.23	36263.4	31272.7	4990.75	38319.8	34917.7	3402.06	40701.7	35100.2	5601.57	55498.8	50571.6	4927.23	38481.1	33185.1
Syrian Arab Republic		c	Country/Area	Western Asia	Asia	No	Yes	No	Yes		15988.5	26186.8	27859.4	29534.8	28275.1	34464.4	41595.7	8576.84	19976.2	25934.6	27696	7934.02	10583.7	9693.01	9214.69		15988.5	51.9466	48.0534	29534.8	19306.1	10228.7	41595.7	32917	8678.7	26186.8	17117.7	9069.18	28275.1	22375.7	5899.44	29534.8	19306.1	10228.7	41595.7	32917	8678.7	27859.4	18211
Turkey		c	Country/Area	Western Asia	Asia	No	Yes	No	Yes		63627.9	81563.7	86665.1	91771.8	74086.2	90800.3	110188	43026.6	70247.1	79639.6	81811.9	23432.9	20128.1	16794.8	15577.1		63627.9	64.7411	35.2589	91771.8	71332.7	20439.1	110188	95383.5	14804.4	81563.7	63398.1	18165.6	74086.2	64132.3	9953.92	91771.8	71332.7	20439.1	110188	95383.5	14804.4	86665.1	67363.4
United Arab Emirates		c	Country/Area	Western Asia	Asia	No	Yes	No	Yes		3033.49	10038.1	10489	10940.9	10627.4	12172.4	13971.6	2598.92	5820.9	7157.66	7566.87	639.134	734.593	705.124	686.368		3033.49	80.2618	19.7382	10940.9	9714.84	1226.01	13971.6	12973.9	997.712	10038.1	8913.3	1124.85	10627.4	9868.52	758.902	10940.9	9714.84	1226.01	13971.6	12973.9	997.712	10489	9313.63
Yemen		c	Country/Area	Western Asia	Asia	No	Yes	Yes	No		17723.2	39258.2	41341.6	43428.3	60306	71418.3	83730.2	4775.76	17844	28495.6	32303.1	13406	21506.1	21913.6	21386.4		17723.2	26.2668	73.7332	43428.3	19693.3	23735	83730.2	56168.9	27561.3	39258.2	17802.3	21455.9	60306	40455.2	19850.8	43428.3	19693.3	23735	83730.2	56168.9	27561.3	41341.6	18747.1
EUROPE			Major Area	Europe	World						726777	704288	741233	778206	582463	702347	839816	514422	567403	580677	582265	212146	155970	119514	108783		726777	70.8016	29.1984	704288	552447	151841	582463	504937	77525.7	704288	552447	151841	582463	504937	77525.7	741232	581322	159910	702346	608567	93779.2	741232	581322
Eastern Europe			Region	Eastern Europe	Europe						304172	264565	279544	294537	199097	245566	299514	207409	198744	195469	193714	96678.9	69575.1	51393.4	46247.6		304172	68.207	31.793	264565	196010	68555.7	199097	166295	32801.6	264565	196010	68555.7	199097	166295	32801.6	279544	207096	72447.8	245566	205135	40431.1	279544	207096
Belarus		l	Country/Area	Eastern Europe	Europe	Yes	No	No	No		10057.8	8401.03	8883.06	9365.69	6093.59	7579.36	9316.02	7030.2	7069.85	6565.36	6352.54	3023.34	1494.03	1046.82	922.466		10057.8	69.9276	30.0724	8401.03	6935.41	1465.62	6093.59	5438.55	655.039	8401.03	6935.41	1465.62	6093.59	5438.55	655.039	8883.06	7333.34	1549.72	7579.36	6764.61	814.755	8883.06	7333.34
Bulgaria		c	Country/Area	Eastern Europe	Europe	Yes	No	No	No		8006.16	6141.88	6455.05	6768.62	4021.3	4986.41	6114.84	5516.07	5012.3	4639.43	4497.01	2490	1456.3	1014.75	894.768		8006.16	68.8986	31.1014	6141.88	4759.13	1382.75	4021.3	3452.78	568.515	6141.88	4759.13	1382.75	4021.3	3452.78	568.515	6455.05	5001.8	1453.25	4986.41	4281.45	704.959	6455.05	5001.8
Czech Republic		l	Country/Area	Eastern Europe	Europe	Yes	No	No	No		10242.9	10249.7	10797.9	11346.2	8818.91	10558	12532.6	7564.84	8202.08	8487.38	8581.04	2659.56	2317.69	1847.9	1712.78		10242.9	73.9881	26.0119	10249.7	7991.48	2258.18	8818.91	7552.02	1266.89	10249.7	7991.48	2258.18	8818.91	7552.02	1266.89	10797.9	8418.91	2378.96	10558	9041.28	1516.72	10797.9	8418.91
Hungary		l	Country/Area	Eastern Europe	Europe	Yes	No	No	No		10210.5	9130.74	9643.97	10157.3	7484.35	9073.03	10880.9	6596.17	7179.87	7306.39	7338.75	3618.59	2329.16	1755.39	1595.23		10210.5	64.5749	35.4251	9130.74	6894.24	2236.5	7484.35	6353.8	1130.55	9130.74	6894.24	2236.5	7484.35	6353.8	1130.55	9643.97	7281.76	2362.21	9073.03	7702.5	1370.53	9643.97	7281.76
Poland		c	Country/Area	Eastern Europe	Europe	Yes	No	No	No		38302.4	35736.8	37834.9	39933.4	27430.8	33553.7	40572.1	23719.3	23481.1	23705	23566.5	14713.6	12705.5	9420.42	8446.79		38302.4	61.7162	38.2838	35736.8	23189.3	12547.6	27430.8	21238.5	6192.29	35736.8	23189.3	12547.6	27430.8	21238.5	6192.29	37834.9	24550.7	13284.2	33553.7	25979.2	7574.49	37834.9	24550.7
Republic of Moldova		c	Country/Area	Eastern Europe	Europe	Yes	No	No	No		4106.74	2958.21	3146.52	3335.39	1949.71	2478.45	3111.06	1828.28	1938.07	1984.06	1978.56	2271.98	1244.42	862.521	755.316		4106.74	44.5894	55.4106	2958.21	1801.49	1156.73	1949.71	1506.28	443.425	2958.21	1801.49	1156.73	1949.71	1506.28	443.425	3146.52	1916.16	1230.36	2478.45	1914.77	563.677	3146.52	1916.16
Romania		c	Country/Area	Eastern Europe	Europe	Yes	No	No	No		22191.7	19246.4	20290.6	21336.1	14223.9	17430.2	21178.3	11734	13296.5	13455.3	13368	10403.8	6192.11	4421.71	3911.04		22191.7	53.0044	46.9956	19246.4	13131.3	6115.16	14223.9	11546.3	2677.53	19246.4	13131.3	6115.16	14223.9	11546.3	2677.53	20290.6	13843.7	6446.94	17430.2	14149.1	3281.09	20290.6	13843.7
Russian Federation		c	Country/Area	Eastern Europe	Europe	Yes	No	No	No		146758	129126	136429	143742	97546	120761	147784	107582	99153.5	96882.1	95978.2	39087.6	29710.9	22216.4	20118.8		146758	73.3499	26.6501	129126	99354.7	29771.1	97546	83006.7	14539.4	129126	99354.7	29771.1	97546	83006.7	14539.4	136429	104974	31455	120761	102762	17999.6	136429	104974
Slovakia		l	Country/Area	Eastern Europe	Europe	Yes	No	No	No		5404.85	5238.28	5546.98	5855.74	4149.88	5059.29	6100.98	3024.56	3168.47	3371.44	3408.3	2354.03	2179.43	1666.75	1508.72		5404.85	56.2333	43.7667	5238.28	3103.52	2134.76	4149.88	3062.86	1087.02	5238.28	3103.52	2134.76	4149.88	3062.86	1087.02	5546.98	3286.42	2260.56	5059.29	3734.06	1325.23	5546.98	3286.42
Ukraine		c	Country/Area	Eastern Europe	Europe	Yes	No	No	No		48891.8	38336.5	40515.5	42697.3	27378.6	34086	41923.5	32813.8	30242.8	29072.9	28644.7	16056.4	9945.62	7140.8	6381.65		48891.8	67.1448	32.8552	38336.5	28849.2	9487.33	27378.6	23137.6	4241	38336.5	28849.2	9487.33	27378.6	23137.6	4241	40515.5	30488.9	10026.6	34086	28806	5279.99	40515.5	30488.9
Northern Europe			Region	Northern Europe	Europe						94346.6	103861	109254	114656	96399.2	115225	136602	73501.8	89282.2	96267.5	98416	20857.2	17938.6	15021.6	14108		94346.6	77.8959	22.1041	103861	86534.3	17326.5	96399.2	86033.2	10366.1	103861	86534.3	17326.5	96399.2	86033.2	10366.1	109254	91021.8	18231.9	115225	102827	12398.7	109254	91021.8
Channel Islands	3	c	Country/Area	Northern Europe	Europe	Yes	No	No	No		145.33	149.82	156.982	164.016	125.991	149.082	175.764	44.696	59.203	72.533	76.482	102.018	92.178	73.861	67.417		145.33	30.4647	69.5353	149.82	58.5925	91.2275	125.991	75.8754	50.1156	149.82	58.5925	91.2275	125.991	75.8754	50.1156	156.982	61.3935	95.5885	149.082	89.7815	59.3005	156.982	61.3935
Denmark		c	Country/Area	Northern Europe	Europe	Yes	No	No	No		5339.5	5599.07	5885.45	6171.89	4922.94	5910.41	7028.87	4540.41	5057.95	5129.42	5133.1	794.972	557.592	450.735	418.242		5339.5	85.1	14.9	5599.07	5043.11	555.956	4922.94	4600.65	322.297	5599.07	5043.11	555.956	4922.94	4600.65	322.297	5885.45	5301.05	584.392	5910.41	5523.47	386.945	5885.45	5301.05
Estonia		c	Country/Area	Northern Europe	Europe	Yes	No	No	No		1370.75	1229.23	1296.16	1363.1	985.888	1201.05	1446.86	951.012	954.556	977.371	986.607	419.323	346.576	268.279	246.523		1370.75	69.4	30.6	1229.23	901.81	327.425	985.888	816.772	169.116	1229.23	901.81	327.425	985.888	816.772	169.116	1296.16	950.907	345.251	1201.05	995.024	206.025	1296.16	950.907
Faeroe Islands		c	Country/Area	Northern Europe	Europe	Yes	No	No	No		45.743	50.801	53.303	55.803	46.346	55.298	65.408	16.559	26.138	32.573	34.642	29.011	29.94	25.358	23.665		45.743	36.3375	63.6625	50.801	23.6784	27.1226	46.346	30.3707	15.9753	50.801	23.6784	27.1226	46.346	30.3707	15.9753	53.303	24.8446	28.4584	55.298	36.2369	19.0611	53.303	24.8446
Finland		c	Country/Area	Northern Europe	Europe	Yes	No	No	No		5173.37	5354.18	5619.45	5884.78	4721.82	5635.74	6671.69	4251.62	4946.58	4994.77	5004.6	921.752	597.232	475.333	439.981		5173.37	82.1827	17.8173	5354.18	4777.37	576.803	4721.82	4392.28	329.549	5354.18	4777.37	576.803	4721.82	4392.28	329.549	5619.45	5014.07	605.38	5635.74	5242.4	393.333	5619.45	5014.07
Iceland		c	Country/Area	Northern Europe	Europe	Yes	No	No	No		281.21	370.372	389.985	409.604	372.69	443.736	523.809	259.638	372.397	388.936	391.236	21.447	19.592	16.722	15.727		281.21	92.3699	7.63008	370.372	351.86	18.5116	372.69	360.038	12.6517	370.372	351.86	18.5116	372.69	360.038	12.6517	389.985	370.493	19.4918	443.736	428.672	15.0635	389.985	370.493
Ireland		c	Country/Area	Northern Europe	Europe	Yes	No	No	No		3803.78	5091.36	5356.23	5621.28	5306.46	6273.86	7356.5	2249.8	3888.78	4675.93	4908.54	1554.02	1684.4	1469.42	1386.05		3803.78	59.1458	40.8542	5091.36	3552.59	1538.78	5306.46	4321.24	985.218	5091.36	3552.59	1538.78	5306.46	4321.24	985.218	5356.23	3737.4	1618.83	6273.86	5109.03	1164.83	5356.23	3737.4
Isle of Man		c	Country/Area	Northern Europe	Europe	Yes	No	No	No		76.803	83.221	87.27	91.324	69.359	83.194	99.003	39.692	43.122	47.195	48.443	36.899	36.89	29.53	26.956		76.803	51.8233	48.1767	83.221	44.8515	38.3695	69.359	48.1631	21.1959	83.221	44.8515	38.3695	69.359	48.1631	21.1959	87.27	47.0337	40.2363	83.194	57.7701	25.4239	87.27	47.0337
Latvia		c	Country/Area	Northern Europe	Europe	Yes	No	No	No		2384.97	1961.5	2073.41	2185.34	1483.92	1823.09	2213.29	1615.75	1453.35	1448.55	1447.77	758.023	595.817	447.451	406.568		2384.97	68.0667	31.9333	1961.5	1391.18	570.329	1483.92	1204.38	279.538	1961.5	1391.18	570.329	1483.92	1204.38	279.538	2073.41	1470.54	602.865	1823.09	1479.66	343.43	2073.41	1470.54
Lithuania		c	Country/Area	Northern Europe	Europe	Yes	No	No	No		3500.03	2894.15	3067.62	3241.14	2187.95	2704.98	3300.86	2345.05	2080.32	2047.2	2030.28	1155.77	828.197	609.668	548.476		3500.03	66.9858	33.0142	2894.15	2070.04	824.106	2187.95	1790.02	397.924	2894.15	2070.04	824.106	2187.95	1790.02	397.924	3067.62	2194.12	873.502	2704.98	2213.02	491.958	3067.62	2194.12
Norway	4	c	Country/Area	Northern Europe	Europe	Yes	No	No	No		4490.86	5304.93	5574.09	5843.32	5292.91	6269.1	7368.6	3411.45	4699.56	5165.34	5296.18	1072.51	818.477	692.225	650.395		4490.86	76.0812	23.9188	5304.93	4518.06	786.867	5292.91	4798.12	494.787	5304.93	4518.06	786.867	5292.91	4798.12	494.787	5574.09	4747.3	826.792	6269.1	5683.06	586.042	5574.09	4747.3
Sweden		c	Country/Area	Northern Europe	Europe	Yes	No	No	No		8860.15	9883.08	10379.5	10875.9	9381.96	11138.1	13121.6	7444.84	8799.39	9359.23	9548.76	1415.32	1276.52	1080.76	1021.89		8860.15	84.026	15.974	9883.08	8630.99	1252.09	9381.96	8592.19	789.776	9883.08	8630.99	1252.09	9381.96	8592.19	789.776	10379.5	9064.47	1314.98	11138.1	10200.5	937.61	10379.5	9064.47
United Kingdom		c	Country/Area	Northern Europe	Europe	Yes	No	No	No		58874.1	65889.1	69314.3	72748.9	61501	73537.8	87229.5	46331.3	56900.9	61928.5	63509.3	12576.1	11055.2	9382.27	8856.15		58874.1	78.651	21.349	65889.1	55170.1	10718.9	61501	55003.1	6497.92	65889.1	55170.1	10718.9	61501	55003.1	6497.92	69314.3	58038.1	11276.1	73537.8	65768.1	7769.67	69314.3	58038.1
Southern Europe			Region	Southern Europe	Europe						145147	151156	158548	165941	126182	149816	176841	95015.1	117473	124142	125379	50103.9	39754.8	30982.7	28275.2		145147	65.4739	34.5261	151155	112984	38171	126182	106560	19621.8	151155	112984	38171	126182	106560	19621.8	158547	118487	40060.6	149815	126469	23346.2	158547	118487
Albania		c	Country/Area	Southern Europe	Europe	Yes	No	No	No		3071.86	3084.05	3290.16	3496.49	2195.7	2761.79	3432.37	1280.42	2301	2524.55	2566.22	1787.13	1115.49	826.419	737		3071.86	41.7409	58.2591	3084.05	2077.1	1006.95	2195.7	1798.21	397.492	3084.05	2077.1	1006.95	2195.7	1798.21	397.492	3290.16	2215.92	1074.24	2761.79	2261.82	499.972	3290.16	2215.92
Andorra		l	Country/Area	Southern Europe	Europe	Yes	No	No	No		64.634	106.419	111.78	117.141	126.169	145.941	168.171	61.369	96.237	114.875	120.626	5.052	16.829	16.947	16.816		64.634	92.394	7.60603	106.419	90.5794	15.8396	126.169	112.202	13.9672	106.419	90.5794	15.8396	126.169	112.202	13.9672	111.78	95.1424	16.6376	145.941	129.785	16.156	111.78	95.1424
Bosnia and Herzegovina		c	Country/Area	Southern Europe	Europe	Yes	No	No	No		3693.7	3285.4	3472.59	3660.02	2159.82	2665.2	3265.4	1596.65	2170.35	2224.13	2205.53	2096.93	1349.47	925.365	802.611		3693.7	43.2277	56.7723	3285.4	2025.8	1259.6	2159.82	1689.47	470.352	3285.4	2025.8	1259.6	2159.82	1689.47	470.352	3472.59	2141.23	1331.36	2665.2	2084.79	580.411	3472.59	2141.23
Croatia		c	Country/Area	Southern Europe	Europe	Yes	No	No	No		4505.53	3975.62	4185.28	4395.17	3037.62	3699.07	4469.94	2504.41	2780.53	2879.23	2894.71	2001.02	1399.1	1035.13	930.368		4505.53	55.5865	44.4135	3975.62	2644.81	1330.81	3037.62	2416.81	620.807	3975.62	2644.81	1330.81	3037.62	2416.81	620.807	4185.28	2784.29	1400.99	3699.07	2943.08	755.989	4185.28	2784.29
Gibraltar		c	Country/Area	Southern Europe	Europe	Yes	No	No	No		27.348	27.803	29.189	30.578	22.38	26.861	31.973	28.905	31.439	30.341	29.938	0	0	0	0		27.348	100	0	27.803	27.803	0	22.38	22.38	0	27.803	27.803	0	22.38	22.38	0	29.189	29.189	0	26.861	26.861	0	29.189	29.189
Greece		c	Country/Area	Southern Europe	Europe	Yes	No	No	No		10986.9	11084.2	11621.4	12158.8	9690.04	11475.5	13507.2	6536.52	7785.13	8356.73	8484.6	4405.79	3449.25	2689.44	2454.59		10986.9	59.7362	40.2638	11084.2	7681.04	3403.14	9690.04	7853.99	1836.04	11084.2	7681.04	3403.14	9690.04	7853.99	1836.04	11621.4	8053.34	3568.08	11475.5	9301.17	2174.35	11621.4	8053.34
Holy See	5	l	Country/Area	Southern Europe	Europe	Yes	No	No	No		0.787	0.432	0.448	0.468	0.419	0.466	0.532	0.787	0.765	0.758	0.766	0	0	0	0		0.787	100	0	-	-	-	-	-	-	-	-	-	-	-	-	-	-	-	-	-	-	-	-
Italy		c	Country/Area	Southern Europe	Europe	Yes	No	No	No		56986.3	58152.5	60850.5	63549.4	48697.7	57399.2	67262.6	38394.5	44395	46109.8	46334.4	18721.5	15154.4	11767	10731.7		56986.3	67.222	32.778	58152.5	43353.6	14798.9	48697.7	40895.5	7802.24	58152.5	43353.6	14798.9	48697.7	40895.5	7802.24	60850.5	45365	15485.5	57399.2	48202.8	9196.37	60850.5	45365
Malta		c	Country/Area	Southern Europe	Europe	Yes	No	No	No		397.42	407.908	430.652	453.438	339.325	407.443	487.008	359.224	412.562	405.827	402.705	29.682	14.325	11.383	10.52		397.42	92.3678	7.63218	407.908	394.22	13.6881	339.325	331.806	7.51864	407.908	394.22	13.6881	339.325	331.806	7.51864	430.652	416.201	14.4513	407.443	398.415	9.02797	430.652	416.201
Portugal		c	Country/Area	Southern Europe	Europe	Yes	No	No	No		10336.2	9804.83	10309.2	10813.7	7202.21	8676.32	10381	5562.95	7585.26	7969.22	8009.04	4663.17	3034.44	2243.93	2006.02		10336.2	54.3994	45.6006	9804.83	7003.23	2801.6	7202.21	6010.92	1191.29	9804.83	7003.23	2801.6	7202.21	6010.92	1191.29	10309.2	7363.48	2945.72	8676.32	7241.2	1435.12	10309.2	7363.48
San Marino		l	Country/Area	Southern Europe	Europe	Yes	No	No	No		26.967	32.286	33.861	35.439	28.474	33.694	39.634	25.179	31.699	31.828	31.652	1.768	1.708	1.418	1.324		26.967	93.439	6.56103	32.286	30.6353	1.65069	28.474	27.4614	1.01263	32.286	30.6353	1.65069	28.474	27.4614	1.01263	33.861	32.1298	1.73121	33.694	32.4957	1.19827	33.861	32.1298
Slovenia		c	Country/Area	Southern Europe	Europe	Yes	No	No	No		1985.41	1961.99	2059.28	2156.59	1634.19	1946.39	2303.37	1007.64	1109.9	1244.17	1282.86	977.765	926.986	731.885	671.432		1985.41	50.7524	49.2476	1961.99	1069.09	892.898	1634.19	1155.46	478.733	1961.99	1069.09	892.898	1634.19	1155.46	478.733	2059.28	1122.1	937.176	1946.39	1376.2	570.191	2059.28	1122.1
Spain		c	Country/Area	Southern Europe	Europe	Yes	No	No	No		40288.5	47733.5	49998.1	52263.2	42314.7	49856.6	58443.5	30706.5	40773.5	43678.4	44324.7	9557.83	8998.19	7448.14	6935.78		40288.5	76.2623	23.7377	47733.5	39103.8	8629.71	42314.7	37388.4	4926.33	47733.5	39103.8	8629.71	42314.7	37388.4	4926.33	49998.1	40959	9039.11	49856.6	44052.2	5804.36	49998.1	40959
TFYR Macedonia		l	Country/Area	Southern Europe	Europe	Yes	No	No	No		2009.09	1931.16	2043.38	2153.16	1449.48	1769.99	2149.01	1194.11	1330.91	1384.19	1388.96	817.508	685.258	518.46	467.89		2009.09	59.3606	40.6394	1931.16	1274.79	656.365	1449.48	1139.1	310.378	1931.16	1274.79	656.365	1449.48	1139.1	310.378	2043.38	1348.87	694.509	1769.99	1390.98	379.01	2043.38	1348.87
Serbia and Montenegro	6	c	Country/Area	Southern Europe	Europe	Yes	No	No	No		10766.2	9567.4	10112	10657.4	7283.68	8951.12	10899.5	5755.89	6668.55	7188.37	7302.4	5038.77	3609.38	2767.19	2509.24		10766.2	53.3216	46.6784	9567.4	6207.54	3359.86	7283.68	5718.03	1565.65	9567.4	6207.54	3359.86	7283.68	5718.03	1565.65	10112	6560.87	3551.1	8951.12	7027.05	1924.07	10112	6560.87
Western Europe			Region	Western Europe	Europe						183111	184707	193888	203071	160785	191740	226859	138495	161904	164797	164756	44506	28701.5	22116.7	20152.1		183111	75.68	24.32	184707	156919	27788.1	160785	146049	14736.2	184707	156919	27788.1	160785	146049	14736.2	193888	164718	29169.8	191740	174137	17603.2	193888	164718
Austria		l	Country/Area	Western Europe	Europe	Yes	No	No	No		8004.71	8162.39	8590.48	9018.67	6908.69	8243.77	9774.37	5267.1	6371.6	6777.63	6870.08	2737.61	2265.18	1791.63	1645.27		8004.71	65.8	34.2	8162.39	6021.62	2140.77	6908.69	5773.82	1134.87	8162.39	6021.62	2140.77	6908.69	5773.82	1134.87	8590.48	6337.43	2253.04	8243.77	6889.59	1354.18	8590.48	6337.43
Belgium		c	Country/Area	Western Europe	Europe	Yes	No	No	No		10175.7	10707.7	11241.7	11775.8	9860.61	11721.2	13811.5	9899.08	11069.8	11276.5	11306.3	294.019	232.861	197.476	186.257		10175.7	97.1155	2.88449	10707.7	10487.1	220.604	9860.61	9718.93	141.682	10707.7	10487.1	220.604	9860.61	9718.93	141.682	11241.7	11010.1	231.606	11721.2	11552.8	168.416	11241.7	11010.1
France		c	Country/Area	Western Europe	Europe	Yes	No	No	No		59047.8	65223.5	68466.9	71711.1	62262.4	73952.8	87141.1	45466.3	61042.5	63348.7	63697.2	13661.7	5431.29	4316.07	3970.38		59047.8	76.8947	23.1053	65223.5	59894.4	5329.13	62262.4	59175.2	3087.25	65223.5	59894.4	5329.13	62262.4	59175.2	3087.25	68466.9	62872.8	5594.14	73952.8	70285.9	3666.91	68466.9	62872.8
Germany		c	Country/Area	Western Europe	Europe	Yes	No	No	No		82349	75744.4	79469.4	83195.4	60427.4	72371.4	86021.4	59970	60992.6	59855.3	59088.7	22104.8	16861.5	12647.3	11415.3		82349	73.0675	26.9325	75744.4	59339.8	16404.6	60427.4	52025.4	8401.98	75744.4	59339.8	16404.6	60427.4	52025.4	8401.98	79469.4	62258	17211.4	72371.4	62308.7	10062.7	79469.4	62258
Liechtenstein		l	Country/Area	Western Europe	Europe	Yes	No	No	No		32.853	39.563	41.553	43.491	39.518	46.376	54.182	4.972	7.485	11.593	13.222	27.891	34.015	32.524	31.567		32.853	15.1295	84.8705	39.563	7.13564	32.4274	39.518	14.4808	25.0372	39.563	7.13564	32.4274	39.518	14.4808	25.0372	41.553	7.49456	34.0584	46.376	16.9938	29.3822	41.553	7.49456
Luxembourg		l	Country/Area	Western Europe	Europe	Yes	No	No	No		435.491	605.439	637.689	669.947	607.297	720.858	849.152	365.934	547.495	642.941	673.103	70.989	67.005	62.188	60.204		435.491	83.7525	16.2475	605.439	539.422	66.017	607.297	564.15	43.1474	605.439	539.422	66.017	607.297	564.15	43.1474	637.689	568.155	69.5335	720.858	669.642	51.2157	637.689	568.155
Monaco		c	Country/Area	Western Europe	Europe	Yes	No	No	No		35.126	33.924	35.567	37.215	30.359	36.152	42.651	32.002	35.37	37.055	37.67	0	0	0	0		35.126	100	0	33.924	33.924	0	30.359	30.359	0	33.924	33.924	0	30.359	30.359	0	35.567	35.567	0	36.152	36.152	0	35.567	35.567
Netherlands		c	Country/Area	Western Europe	Europe	Yes	No	No	No		15862.8	16492.5	17310.8	18129.3	14225.9	16984	20091.7	12222.4	15501.1	15934.6	15975.6	3692.33	1997.18	1557.2	1423.78		15862.8	76.7993	23.2007	16492.5	14610.1	1882.37	14225.9	13244.2	981.703	16492.5	14610.1	1882.37	14225.9	13244.2	981.703	17310.8	15335.1	1975.78	16984	15811.9	1172.03	17310.8	15335.1
Switzerland		l	Country/Area	Western Europe	Europe	Yes	No	No	No		7167.91	7697.41	8093.54	8489.74	6422.69	7663.3	9073.21	5267.58	6335.61	6913.05	7094.36	1916.6	1812.39	1512.34	1419.27		7167.91	73.322	26.678	7697.41	5985.24	1712.16	6422.69	5502.17	920.512	7697.41	5985.24	1712.16	6422.69	5502.17	920.512	8093.54	6293.27	1800.28	7663.3	6564.98	1098.32	8093.54	6293.27
LATIN AMERICA AND THE CARIBBEAN			Major Area	Latin America and the Caribbean	World						521429	659971	701606	743496	610622	753236	923042	393420	585490	637978	647683	127807	104369	87765.6	81500.9		521429	75.4796	24.5204	743496	630636	112860	923042	833985	89057	659971	559800	100172	610622	551510	59112.8	743496	630636	112860	923042	833985	89057	701606	595108
Caribbean			Region	Caribbean	Latin America and the Caribbean						38441.5	43707.5	46362.9	49031.3	37834.7	46852.2	57522.6	23708.5	36143	40052.5	40857.7	14941.5	11779.1	9462.33	8633.23		38441.5	61.3415	38.6585	49031.3	36891.5	12139.8	57522.6	49136.3	8386.26	43707.5	32901.1	10806.4	37834.7	32348.7	5486.05	49031.3	36891.5	12139.8	57522.6	49136.3	8386.26	46362.9	34891.3
Anguilla		c	Country/Area	Caribbean	Latin America and the Caribbean	No	Yes	No	Yes		11.068	17.272	18.302	19.337	14.424	17.762	21.685	11.158	18.881	19.557	19.555	0	0	0	0		11.068	100	0	19.337	19.337	0	21.685	21.685	0	17.272	17.272	0	14.424	14.424	0	19.337	19.337	0	21.685	21.685	0	18.302	18.302
Antigua and Barbuda		c	Country/Area	Caribbean	Latin America and the Caribbean	No	Yes	No	Yes		77.656	98.522	104.643	110.784	90.964	112.221	136.967	24.781	40.195	53.978	58.308	52.353	64.554	57.376	54.013		77.656	32.1272	67.8728	110.784	42.5108	68.2732	136.967	80.4018	56.5652	98.522	37.8055	60.7165	90.964	53.3973	37.5667	110.784	42.5108	68.2732	136.967	80.4018	56.5652	104.643	40.1543
Aruba		c	Country/Area	Caribbean	Latin America and the Caribbean	No	Yes	No	Yes		90.271	105.567	111.542	117.523	80.722	99.442	121.269	42.34	59.052	66.163	67.985	48.317	53.408	42.371	38.468		90.271	46.7035	53.2965	117.523	61.7105	55.8125	121.269	84.1138	37.1552	105.567	55.4325	50.1345	80.722	55.9899	24.7321	117.523	61.7105	55.8125	121.269	84.1138	37.1552	111.542	58.57
Bahamas		c	Country/Area	Caribbean	Latin America and the Caribbean	No	Yes	No	Yes		297.651	391.448	414.859	438.314	373.336	450.178	538.187	250.053	366.945	405.386	413.662	54.759	50.568	43.826	41.245		297.651	82.0352	17.9648	438.314	385.227	53.0874	538.187	496.111	42.0756	391.448	344.037	47.4111	373.336	344.149	29.1875	438.314	385.227	53.0874	538.187	496.111	42.0756	414.859	364.612
Barbados		c	Country/Area	Caribbean	Latin America and the Caribbean	No	Yes	No	Yes		267.511	266.259	280.693	295.191	207.47	252.707	305.373	96.502	150.724	165.284	166.966	155.154	109.761	79.661	70.128		267.511	38.3468	61.6532	295.191	170.806	124.385	305.373	231.522	73.8505	266.259	154.065	112.194	207.47	157.296	50.1739	295.191	170.806	124.385	305.373	231.522	73.8505	280.693	162.417
British Virgin Islands		c	Country/Area	Caribbean	Latin America and the Caribbean	No	Yes	No	Yes		20.499	25.634	27.074	28.535	23.055	27.759	33.31	8.093	13.878	17.023	17.823	12.429	13.01	10.759	9.877		20.499	39.4357	60.5643	28.535	14.7281	13.8069	33.31	23.3582	9.95178	25.634	13.2308	12.4032	23.055	16.167	6.88797	28.535	14.7281	13.8069	33.31	23.3582	9.95178	27.074	13.974
Cayman Islands		c	Country/Area	Caribbean	Latin America and the Caribbean	No	Yes	No	Yes		40.195	60.096	63.069	66.075	50.034	59.856	71.624	40.41	64.991	66.76	66.392	0	0	0	0		40.195	100	0	66.075	66.075	0	71.624	71.624	0	60.096	60.096	0	50.034	50.034	0	66.075	66.075	0	71.624	71.624	0	63.069	63.069
Cuba		c	Country/Area	Caribbean	Latin America and the Caribbean	No	Yes	No	Yes		11104.3	10429.8	10983.1	11539.9	7449.58	9111.19	11128.6	8381.65	8550.29	8301.18	8067.79	2705.19	2469.15	1856.94	1656.95		11104.3	75.6	24.4	11539.9	8954.09	2585.76	11128.6	9486.27	1642.28	10429.8	8092.78	2337.03	7449.58	6350.22	1099.36	11539.9	8954.09	2585.76	11128.6	9486.27	1642.28	10983.1	8522.11
Dominica		c	Country/Area	Caribbean	Latin America and the Caribbean	No	Yes	No	Yes		69.672	64.623	68.815	73.016	49.883	62.585	77.584	45.726	50.191	52.733	53.063	22.341	18.453	14.539	13.292		69.672	67.1779	32.8221	73.016	53.3877	19.6283	77.584	64.2905	13.2935	64.623	47.2509	17.3721	49.883	41.3359	8.5471	73.016	53.3877	19.6283	77.584	64.2905	13.2935	68.815	50.316
Dominican Republic		c	Country/Area	Caribbean	Latin America and the Caribbean	No	Yes	No	Yes		8591.97	11322.1	12059.8	12802.8	10427.5	13075.3	16268.1	5452.06	9792.83	11146	11436	3377.77	2637.72	2175.93	2005.39		8591.97	61.7459	38.2541	12802.8	10086.1	2716.72	16268.1	14251.6	2016.48	11322.1	8919.62	2402.52	10427.5	9134.99	1292.52	12802.8	10086.1	2716.72	16268.1	14251.6	2016.48	12059.8	9500.71
Grenada		c	Country/Area	Caribbean	Latin America and the Caribbean	No	Yes	No	Yes		101.522	100.505	107.563	114.64	69.264	89.907	114.423	36.575	55.412	61.866	62.52	64.633	52.915	39.082	34.413		101.522	36.1384	63.8616	114.64	58.6413	55.9987	114.423	80.6995	33.7235	100.505	51.4108	49.0942	69.264	48.8501	20.4139	114.64	58.6413	55.9987	114.423	80.6995	33.7235	107.563	55.0212
Guadeloupe	7	c	Country/Area	Caribbean	Latin America and the Caribbean	No	Yes	No	Yes		427.214	464.976	489.901	514.85	379.086	460.275	553.792	422.299	485.014	478.693	471.388	6.867	6.829	5.67	5.271		427.214	98.3999	1.60008	514.85	507.702	7.14844	553.792	548.328	5.46426	464.976	458.52	6.45596	379.086	375.346	3.74044	514.85	507.702	7.14844	553.792	548.328	5.46426	489.901	483.099
Haiti		c	Country/Area	Caribbean	Latin America and the Caribbean	No	Yes	Yes	No		8645.37	11786.4	12528.1	13271.3	11974.7	14721.8	17845.3	3078.64	9449.98	11922.2	12643.8	5569.23	3745.59	3087.2	2840.92		8645.37	35.6	64.4	13271.3	9504.21	3767.08	17845.3	15263.2	2582.1	11786.4	8440.8	3345.59	11974.7	10242	1732.66	13271.3	9504.21	3767.08	17845.3	15263.2	2582.1	12528.1	8971.98
Jamaica		c	Country/Area	Caribbean	Latin America and the Caribbean	No	Yes	No	Yes		2581.65	2664.82	2842.49	3021.02	1896.4	2454.28	3126.05	1330.37	1660.08	1817.2	1836.29	1237.21	1213.28	940.176	846.442		2581.65	51.8142	48.1858	3021.02	1745.39	1275.63	3126.05	2288.65	837.399	2664.82	1539.6	1125.22	1896.4	1388.4	508.004	3021.02	1745.39	1275.63	3126.05	2288.65	837.399	2842.49	1642.25
Martinique		c	Country/Area	Caribbean	Latin America and the Caribbean	No	Yes	No	Yes		385.349	392.967	413.699	434.469	296.125	359.393	432.797	345.455	375.777	368.435	361.768	39.612	41.819	33.493	30.742		385.349	89.713	10.287	434.469	390.96	43.5087	432.797	402.881	29.9155	392.967	353.614	39.3526	296.125	275.656	20.4686	434.469	390.96	43.5087	432.797	402.881	29.9155	413.699	372.27
Montserrat		c	Country/Area	Caribbean	Latin America and the Caribbean	No	Yes	No	Yes		4.931	6.371	6.709	7.053	5.649	6.886	8.354	0.546	1.458	2.173	2.432	4.412	5.298	4.808	4.56		4.931	11.0125	88.9875	7.053	1.5221	5.5309	8.354	3.56025	4.79375	6.371	1.37491	4.99609	5.649	2.40745	3.24155	7.053	1.5221	5.5309	8.354	3.56025	4.79375	6.709	1.44786
Netherlands Antilles	8	c	Country/Area	Caribbean	Latin America and the Caribbean	No	Yes	No	Yes		179.769	202.894	212.869	222.866	152.55	183.911	220.72	162.902	199.84	191.074	185.747	17.763	9.429	7.167	6.454		179.769	90.168	9.83201	222.866	212.824	10.0416	220.72	214.33	6.39046	202.894	193.752	9.14176	152.55	148.133	4.41675	222.866	212.824	10.0416	220.72	214.33	6.39046	212.869	203.278
Puerto Rico		c	Country/Area	Caribbean	Latin America and the Caribbean	No	Yes	No	Yes		3814.35	3542.3	3753.53	3965.87	2893.99	3561.29	4361.94	3614.33	4177.55	4129.11	4090.99	204.418	17.914	13.091	11.728		3814.35	94.647	5.35302	3965.87	3948.94	16.9337	4361.94	4351.74	10.2004	3542.3	3527.18	15.1251	2893.99	2887.22	6.76761	3965.87	3948.94	16.9337	4361.94	4351.74	10.2004	3753.53	3737.51
Saint Kitts and Nevis		c	Country/Area	Caribbean	Latin America and the Caribbean	No	Yes	No	Yes		46.083	59.668	63.336	67.012	55.933	68.511	83.051	15.095	26.481	35.497	38.34	30.958	37.212	32.955	31.002		46.083	32.7775	67.2225	67.012	27.8609	39.1511	83.051	51.4753	31.5757	59.668	24.8076	34.8604	55.933	34.6675	21.2655	67.012	27.8609	39.1511	83.051	51.4753	31.5757	63.336	26.3326
Saint Lucia		c	Country/Area	Caribbean	Latin America and the Caribbean	No	Yes	No	Yes		157.108	188.285	200.923	213.628	161.974	201.618	249.135	43.937	73.608	100.658	109.299	113.219	130.15	114.824	107.733		157.108	27.9576	72.0424	213.628	77.1736	136.454	249.135	143.518	105.617	188.285	68.0183	120.267	161.974	93.3074	68.6666	213.628	77.1736	136.454	249.135	143.518	105.617	200.923	72.5839
Saint Vincent and the Grenadines		c	Country/Area	Caribbean	Latin America and the Caribbean	No	Yes	No	Yes		107.891	103.829	110.781	117.772	88.514	110.914	137.691	48.736	68.309	81.5	85.207	59.121	44.314	36.165	33.315		107.891	45.1858	54.8142	117.772	71.432	46.34	137.691	105.628	32.0634	103.829	62.9752	40.8538	88.514	67.9022	20.6118	117.772	71.432	46.34	137.691	105.628	32.0634	110.781	67.1918
Trinidad and Tobago		c	Country/Area	Caribbean	Latin America and the Caribbean	No	Yes	No	Yes		1292.06	1274.18	1354.31	1434.68	984.408	1230.48	1523.79	140.294	328.097	450.871	489.353	1154.81	1053.77	863.513	788.853		1292.06	10.8327	89.1673	1434.68	340.637	1094.04	1523.79	711.368	812.423	1274.18	302.53	971.652	984.408	459.562	524.846	1434.68	340.637	1094.04	1523.79	711.368	812.423	1354.31	321.555
Turks and Caicos Islands		c	Country/Area	Caribbean	Latin America and the Caribbean	No	Yes	No	Yes		18.873	42.625	45.02	47.431	36.088	44.323	54.123	15.952	37.857	39.827	39.75	2.915	1.001	0.81	0.741		18.873	84.5497	15.4503	47.431	46.2092	1.22184	54.123	53.2884	0.834567	42.625	41.527	1.09804	36.088	35.5315	0.556471	47.431	46.2092	1.22184	54.123	53.2884	0.834567	45.02	43.8603
United States Virgin Islands		c	Country/Area	Caribbean	Latin America and the Caribbean	No	Yes	No	Yes		108.511	96.321	101.81	107.302	73.091	89.681	108.762	100.57	95.564	79.334	73.273	8.007	2.989	1.974	1.69		108.511	92.6255	7.37449	107.302	104.048	3.25435	108.762	106.648	2.11352	96.321	93.3997	2.92131	73.091	71.6707	1.42035	107.302	104.048	3.25435	108.762	106.648	2.11352	101.81	98.7222
Central America			Region	Central America	Latin America and the Caribbean						135555	182086	193747	205468	178036	219603	268745	92948.4	143535	161115	164514	42222.3	40349.8	34676.6	32330.2		135555	68.7637	31.2363	205468	160693	44775	268745	231140	37604.7	182086	142392	39694.1	178036	152983	25052.7	205468	160693	44775	268745	231140	37604.7	193747	151519
Belize		c	Country/Area	Central America	Latin America and the Caribbean	No	Yes	No	Yes		250.512	411.207	438.824	466.552	452.018	557.025	679.863	120.14	267.558	345.109	368.204	131.376	162.256	145.994	138.144		250.512	47.7663	52.2337	466.552	290.427	176.125	679.863	524.949	154.914	411.207	255.975	155.232	452.018	349.021	102.997	466.552	290.427	176.125	679.863	524.949	154.914	438.824	273.167
Costa Rica		c	Country/Area	Central America	Latin America and the Caribbean	No	Yes	No	Yes		3919.18	5356.91	5693.56	6032.3	4848.61	5932.12	7233.48	2320.69	4258.86	5009.17	5198.52	1610.18	1502.87	1265.51	1174.91		3919.18	59.0376	40.9624	6032.3	4458.86	1573.45	7233.48	6125.54	1107.94	5356.91	3959.63	1397.28	4848.61	4105.96	742.652	6032.3	4458.86	1573.45	7233.48	6125.54	1107.94	5693.56	4208.47
El Salvador		c	Country/Area	Central America	Latin America and the Caribbean	No	Yes	No	Yes		5940.31	6607.6	7092.62	7580.6	6100.54	7667.4	9543.4	3502.51	5287.23	6159.01	6391.76	2442.81	1889.63	1597.94	1490.4		5940.31	58.9121	41.0879	7580.6	5584.66	1995.94	9543.4	8030.84	1512.55	6607.6	4867.85	1739.75	6100.54	5133.65	966.886	7580.6	5584.66	1995.94	9543.4	8030.84	1512.55	7092.62	5225.17
Guatemala		c	Country/Area	Central America	Latin America and the Caribbean	No	Yes	No	Yes		11237.1	21442.4	22725.6	24013.9	29559.4	35765.4	42833.1	5068.05	13153.2	18179	19737.5	6162.65	8539.07	8088.52	7742.82		11237.1	45.1268	54.8732	24013.9	14560.9	9452.95	42833.1	32823.7	10009.4	21442.4	13001.7	8440.72	29559.4	22651.8	6907.57	24013.9	14560.9	9452.95	42833.1	32823.7	10009.4	22725.6	13779.7
Honduras		c	Country/Area	Central America	Latin America and the Caribbean	No	Yes	No	Yes		6218.15	10016.6	10657	11300.3	11182.6	13682	16587.2	2832.03	6656.34	8591.94	9172.53	3397.95	3835.41	3421.57	3229.55		6218.15	45.458	54.542	11300.3	7169.32	4130.99	16587.2	13007.2	3579.94	10016.6	6354.88	3661.7	11182.6	8769.1	2413.49	11300.3	7169.32	4130.99	16587.2	13007.2	3579.94	10657	6761.17
Mexico		c	Country/Area	Central America	Latin America and the Caribbean	No	Yes	No	Yes		99959.6	127238	135398	143600	115254	142775	175558	74371.7	105300	112595	113012	25158.9	21157	17360.1	15952.5		99959.6	74.7224	25.2776	143600	119575	24025.1	175558	156985	18573.8	127238	105951	21287.6	115254	103060	12193.7	143600	119575	24025.1	175558	156985	18573.8	135398	112745
Nicaragua		c	Country/Area	Central America	Latin America and the Caribbean	No	Yes	No	Yes		5073.7	6767.2	7239.86	7716.04	6334.1	7953.59	9891.8	2792.07	4859.92	5871.56	6116.21	2308.84	2527.29	2177.98	2027.1		5073.7	54.7367	45.2633	7716.04	5076.25	2639.78	9891.8	7822.13	2069.67	6767.2	4452.03	2315.17	6334.1	5008.81	1325.29	7716.04	5076.25	2639.78	9891.8	7822.13	2069.67	7239.86	4762.99
Panama		c	Country/Area	Central America	Latin America and the Caribbean	No	Yes	No	Yes		2956.13	4245.97	4501.54	4758.38	4304.44	5271.13	6417.85	1941.26	3751.39	4365.18	4517.16	1009.55	736.305	619.032	574.812		2956.13	65.7874	34.2126	4758.38	3977.66	780.716	6417.85	5821.39	596.465	4245.97	3549.33	696.645	4304.44	3904.39	400.048	4758.38	3977.66	780.716	6417.85	5821.39	596.465	4501.54	3762.96
South America			Region	South America	Latin America and the Caribbean						347433	434178	461496	488996	394752	486781	596774	276764	405812	436810	442312	70643.4	52240.1	43626.7	40537.4		347433	79.6655	20.3345	488996	433051	55945.1	596774	553708	43066.1	434178	384507	49671.1	394752	366178	28574.1	488996	433051	55945.1	596774	553708	43066.1	461496	408698
Argentina		c	Country/Area	South America	Latin America and the Caribbean	No	Yes	No	Yes		36930.7	44103.2	46760.8	49429.9	41909.4	51296.4	62267.4	33290.9	44726.1	48092.5	48882.4	3647.82	2529.25	2181.61	2060.35		36930.7	90.1247	9.87533	49429.9	46784.2	2645.64	62267.4	60081.1	2186.28	44103.2	41742.6	2360.54	41909.4	40437.9	1471.49	49429.9	46784.2	2645.64	62267.4	60081.1	2186.28	46760.8	44258
Bolivia (Plurinational State of)		l	Country/Area	South America	Latin America and the Caribbean	No	Yes	No	Yes		8307.25	12628.1	13390.8	14156.4	14890.5	18105.9	21794.5	5142.97	9798.93	11744.1	12261	3174.4	3235.22	2819.66	2647.23		8307.25	61.8341	38.1659	14156.4	10642.6	3513.77	21794.5	18554.9	3239.61	12628.1	9493.65	3134.43	14890.5	12677.1	2213.36	14156.4	10642.6	3513.77	21794.5	18554.9	3239.61	13390.8	10067.1
Brazil		c	Country/Area	South America	Latin America and the Caribbean	No	Yes	No	Yes		174425	207206	220492	233891	174754	216886	268337	141416	197874	204617	204464	32758.7	19272.2	15339.8	14047.7		174425	81.192	18.808	233891	213133	20758.4	268337	253698	14639.6	207206	188816	18390	174754	165220	9533.98	233891	213133	20758.4	268337	253698	14639.6	220492	200923
Chile		c	Country/Area	South America	Latin America and the Caribbean	No	Yes	No	Yes		15419.8	18439.6	19535.8	20638.2	16131.7	19712.7	23956.3	13251.8	18246.7	19314.4	19461.7	2166.87	1532.34	1282.38	1194.83		15419.8	85.9465	14.0535	20638.2	19039.3	1598.91	23956.3	22761.5	1194.81	18439.6	17011	1428.57	16131.7	15327.1	804.565	20638.2	19039.3	1598.91	23956.3	22761.5	1194.81	19535.8	18022.3
Colombia		c	Country/Area	South America	Latin America and the Caribbean	No	Yes	No	Yes		39764.2	53496.4	56856.1	60232.2	50638.2	62366.5	76195.2	28666.2	46356.8	52599.7	54061.3	11106.7	10907.4	9400.75	8815.67		39764.2	72.0747	27.9253	60232.2	48759.5	11472.8	76195.2	67087.9	9107.36	53496.4	43306.6	10189.7	50638.2	44585.6	6052.62	60232.2	48759.5	11472.8	76195.2	67087.9	9107.36	56856.1	46026.4
Ecuador		c	Country/Area	South America	Latin America and the Caribbean	No	Yes	No	Yes		12345	16823	17893	18969.7	16047.1	19810.4	24283.7	7423.03	12813.2	14630.4	15044.8	4887.28	3865.59	3190.62	2944.58		12345	60.2993	39.7007	18969.7	14573.2	4396.56	24283.7	20976.9	3306.87	16823	12924	3899.02	16047.1	13861.8	2185.23	18969.7	14573.2	4396.56	24283.7	20976.9	3306.87	17893	13746
Falkland Islands (Malvinas)		c	Country/Area	South America	Latin America and the Caribbean	No	Yes	No	Yes		2.881	2.94	3.084	3.231	2.475	2.984	3.583	1.961	2.518	2.561	2.574	0.939	0.566	0.431	0.393		2.881	67.6207	32.3793	3.231	2.63802	0.592979	3.583	3.18301	0.399995	2.94	2.40043	0.539572	2.475	2.1987	0.276301	3.231	2.63802	0.592979	3.583	3.18301	0.399995	3.084	2.518
French Guiana		c	Country/Area	South America	Latin America and the Caribbean	No	Yes	No	Yes		164.983	346.122	365.374	384.674	476.406	566.416	667.65	124.012	288.028	372.241	398.098	41.152	65.935	65.557	64.242		164.983	75.0842	24.9158	384.674	313.018	71.6557	667.65	587.986	79.6644	346.122	281.648	64.4744	476.406	419.561	56.845	384.674	313.018	71.6557	667.65	587.986	79.6644	365.374	297.313
Guyana		c	Country/Area	South America	Latin America and the Caribbean	No	Yes	No	Yes		733.101	743.441	794.743	846.201	608.746	768.297	956.21	217.001	265.18	288.527	286.329	539.258	448.598	316.69	272.077		733.101	28.694	71.306	846.201	314.377	531.824	956.21	558.478	397.732	743.441	276.2	467.241	608.746	355.541	253.205	846.201	314.377	531.824	956.21	558.478	397.732	794.743	295.26
Paraguay		l	Country/Area	South America	Latin America and the Caribbean	No	Yes	No	Yes		5343.54	8159.81	8669.89	9181.84	8909.83	10904.8	13207.2	2960.35	6102.39	7510.24	7912.62	2389.88	2380.23	2079.59	1954.54		5343.54	55.3313	44.6687	9181.84	6605.41	2576.43	13207.2	11037.5	2169.69	8159.81	5870.16	2289.65	8909.83	7446.12	1463.72	9181.84	6605.41	2576.43	13207.2	11037.5	2169.69	8669.89	6237.11
Peru		c	Country/Area	South America	Latin America and the Caribbean	No	Yes	No	Yes		25861.9	33402.8	35491.5	37586.8	32137.5	39292.8	47551.5	18993.9	29902.4	33892.2	34809.9	7010.26	6103.23	5287.73	4965.87		25861.9	73.0418	26.9582	37586.8	31215.6	6371.25	47551.5	42484.3	5067.19	33402.8	27740.7	5662.02	32137.5	28712.9	3424.64	37586.8	31215.6	6371.25	47551.5	42484.3	5067.19	35491.5	29475.5
Suriname		c	Country/Area	South America	Latin America and the Caribbean	No	Yes	No	Yes		466.846	566.28	601.679	637.15	493.272	610.532	747.13	302.955	465.565	509.744	517.084	164.207	136.871	110.764	101.588		466.846	64.8501	35.1499	637.15	492.392	144.758	747.13	643.744	103.386	566.28	437.623	128.657	493.272	425.014	68.2581	637.15	492.392	144.758	747.13	643.744	103.386	601.679	464.98
Uruguay		c	Country/Area	South America	Latin America and the Caribbean	No	Yes	No	Yes		3319.07	3402.57	3601.3	3801.06	2965.39	3642.58	4439.42	3032.88	3381.94	3471.96	3476.01	288.098	206.209	172.127	160.842		3319.07	91.3249	8.67509	3801.06	3582.61	218.445	4439.42	4267.4	172.017	3402.57	3207.03	195.544	2965.39	2850.49	114.902	3801.06	3582.61	218.445	4439.42	4267.4	172.017	3601.3	3394.33
Venezuela (Bolivarian Republic of)		c	Country/Area	South America	Latin America and the Caribbean	No	Yes	No	Yes		24348.3	34857.2	37040.3	39237.8	34787.5	42814.3	52367.1	21939.8	35588.3	39764.5	40734.2	2467.84	1556.45	1378.99	1307.48		24348.3	89.8891	10.1109	39237.8	37593.7	1644.15	52367.1	50965.6	1401.46	34857.2	33396.6	1460.6	34787.5	33856.5	930.989	39237.8	37593.7	1644.15	52367.1	50965.6	1401.46	37040.3	35488.2
NORTHERN AMERICA			Major Area	Northern America	World						313289	381944	401657	421374	393352	466270	548248	252154	355499	393476	404248	66500	54705	46870.8	44215.2		313289	79.131	20.869	381944	330991	50953	393352	360162	33190	381944	330991	50953	393352	360162	33190	401657	348074	53582.3	466270	426934	39335.9	401657	348074
Bermuda		c	Country/Area	Northern America	Northern America	Yes	No	No	No		62.834	63.355	66.582	69.814	53.045	64.081	76.6	62.864	65.873	63.682	62.68	0	0	0	0		62.834	100	0	63.355	63.355	0	53.045	53.045	0	63.355	63.355	0	53.045	53.045	0	66.582	66.582	0	64.081	64.081	0	66.582	66.582
Canada		c	Country/Area	Northern America	Northern America	Yes	No	No	No		30667.4	37910.7	39849.5	41788.8	38295	45101.4	52795.6	24389.2	33680.1	37815.8	39041.8	6297.65	6415.54	5643.91	5371.78		30667.4	79.4777	20.5223	37910.7	31844.8	6065.94	38295	34285.7	4009.28	37910.7	31844.8	6065.94	38295	34285.7	4009.28	39849.5	33473.4	6376.16	45101.4	40379.5	4721.88	39849.5	33473.4
Greenland			Country/Area	Northern America	Northern America	Yes	No	No	No		56.196	51.495	54.652	57.818	38.285	48.262	60.189	45.856	48.594	46.661	45.548	10.34	6.368	4.813	4.339		56.196	81.6001	18.3999	51.495	45.5287	5.96631	38.285	35.408	2.87699	51.495	45.5287	5.96631	38.285	35.408	2.87699	54.652	48.3199	6.33208	48.262	44.6353	3.62673	54.652	48.3199
Saint Pierre and Miquelon		c	Country/Area	Northern America	Northern America	Yes	No	No	No		6.27	5.696	6.035	6.379	4.909	6.013	7.272	5.595	5.607	5.693	5.713	0.684	0.433	0.355	0.332		6.27	89.1065	10.8935	5.696	5.28766	0.408339	4.909	4.67314	0.235861	5.696	5.28766	0.408339	4.909	4.67314	0.235861	6.035	5.60236	0.432642	6.013	5.7241	0.288904	6.035	5.60236
United States of America		c	Country/Area	Northern America	Northern America	Yes	No	No	No		282496	343912	361680	379451	354960	421050	495309	227651	321698	355544	365093	60191.3	48282.7	41221.7	38838.7		282496	79.0888	20.9112	343912	299032	44880.7	354960	325783	29177.6	343912	299032	44880.7	354960	325783	29177.6	361680	314481	47199.4	421050	386440	34610.1	361680	314481
OCEANIA			Major Area	Oceania	World						31129.7	44720.3	47096.1	49474	49146.7	58405.5	68816.2	21932.4	31815.7	36774	38404.4	9227.28	12755.8	13080.1	12933.1		31129.7	70.3871	29.6129	46225.3	32711.9	13513.4	56188.4	41162	15026.4	44720.3	32291.1	12429.1	49146.7	38008.7	11138	47849.5	34194.3	13655.2	62129.5	46760.8	15368.7	47096.1	33983.7
Australia/New Zealand			Region	Australia/New Zealand	Oceania						23022.4	31358	32982.2	34606.8	32545.6	38486.8	45173.5	20024.5	27948.3	30941.7	31814.2	3014.68	2678.85	2367.9	2258.39		23022.4	86.915	13.085	31358	28620.3	2737.7	32545.6	30675.4	1870.21	31358	28620.3	2737.7	32545.6	30675.4	1870.21	32982.2	30102.7	2879.51	38486.8	36274.2	2212.59	32982.2	30102.7
Australia	9	c	Country/Area	Australia/New Zealand	Oceania	Yes	No	No	No		19164.4	26404	27771.4	29139.1	27649.5	32659.7	38297.8	16710.3	23566.4	26180.2	26953.6	2460.64	2089.16	1853.45	1770.39		19164.4	87.1648	12.8352	26404	24253.9	2150.11	27649.5	26169.9	1479.59	26404	24253.9	2150.11	27649.5	26169.9	1479.59	27771.4	25510	2261.46	32659.7	30912	1747.7	27771.4	25510
New Zealand		c	Country/Area	Australia/New Zealand	Oceania	Yes	No	No	No		3858.03	4953.94	5210.75	5467.63	4896.12	5827.11	6875.7	3314.16	4381.94	4761.52	4860.53	554.044	589.692	514.448	487.995		3858.03	85.677	14.323	4953.94	4366.34	587.594	4896.12	4505.51	390.613	4953.94	4366.34	587.594	4896.12	4505.51	390.613	5210.75	4592.7	618.055	5827.11	5362.22	464.888	5210.75	4592.7
Melanesia			Region	Melanesia	Oceania						6996.31	11998.7	12670	13342.9	15251	18271.3	21655.1	1329.3	2964.47	4745.28	5450.49	5680.48	9487.56	10187.4	10181.3		6996.31	18.9635	81.0365	13342.9	3188.68	10154.2	21655.1	9058.39	12596.7	11998.7	2863.33	9135.38	15251	6362.93	8888.08	13342.9	3188.68	10154.2	21655.1	9058.39	12596.7	12670	3025.81
Fiji		c	Country/Area	Melanesia	Oceania	No	Yes	No	Yes		811.718	902.682	958.253	1013.98	836.617	1032.13	1256.32	384.069	566.295	642.856	656.95	417.612	352.179	279.084	252.971		811.718	47.908	52.092	1013.98	625.181	388.801	1256.32	964.211	292.109	902.682	556.558	346.124	836.617	642.094	194.523	1013.98	625.181	388.801	1256.32	964.211	292.109	958.253	590.821
New Caledonia		c	Country/Area	Melanesia	Oceania	No	Yes	No	Yes		211.965	296.897	314.225	331.578	288.567	347.963	415.617	127.415	199.607	246.285	260.269	87.8	118.825	106.748	101.486		211.965	59.2036	40.7964	331.578	207.847	123.731	415.617	315.92	99.6974	296.897	186.108	110.789	288.567	219.346	69.2209	331.578	207.847	123.731	415.617	315.92	99.6974	314.225	196.97
Papua New Guinea		c	Country/Area	Melanesia	Oceania	No	Yes	No	Yes		5378.82	9649	10185	10722.2	12541.3	15007.8	17766.3	711.366	1828.11	3243.15	3829.19	4676.25	8229.82	8998.53	9041.73		5378.82	13.2037	86.7963	10722.2	1948.85	8773.36	17766.3	6555.58	11210.7	9649	1753.78	7895.21	12541.3	4627.61	7913.67	10722.2	1948.85	8773.36	17766.3	6555.58	11210.7	10185	1851.2
Solomon Islands		c	Country/Area	Melanesia	Oceania	No	Yes	Yes	No		408.732	798.135	841.161	884.276	1098.21	1304.92	1535.52	65.285	230.111	386.619	446.1	350.259	557.846	572.694	560.738		408.732	15.7107	84.2893	884.276	258.24	626.036	1535.52	805.998	729.522	798.135	233.083	565.052	1098.21	576.451	521.756	884.276	258.24	626.036	1535.52	805.998	729.522	841.161	245.648
Vanuatu		c	Country/Area	Melanesia	Oceania	No	Yes	Yes	No		185.074	351.993	371.4	390.842	486.344	578.48	681.337	41.161	140.351	226.37	257.98	148.562	228.894	230.387	224.37		185.074	21.6953	78.3047	390.842	148.56	242.282	681.337	416.688	264.649	351.993	133.793	218.2	486.344	297.436	188.908	390.842	148.56	242.282	681.337	416.688	264.649	371.4	141.17
Micronesia			Region	Micronesia	Oceania						496.05	624.453	661.319	698.226	616.72	750.789	903.982	325.849	522.609	615.495	641.928	170.885	190.67	169.985	160.159		496.05	65.5983	34.4017	698.226	499.631	198.595	903.982	728.141	175.841	624.453	447.306	177.147	616.72	496.599	120.121	698.226	499.631	198.595	903.982	728.141	175.841	661.319	473.448
Guam		c	Country/Area	Micronesia	Oceania	No	Yes	No	Yes		155.147	209.257	221.538	233.859	206.026	252.068	305.893	144.453	207.525	226.407	230.563	10.7	12.787	11.507	10.989		155.147	93.1036	6.89642	233.859	220.286	13.5733	305.893	293.588	12.3055	209.257	197.112	12.1454	206.026	197.738	8.28803	233.859	220.286	13.5733	305.893	293.588	12.3055	221.538	208.68
Kiribati		c	Country/Area	Micronesia	Oceania	No	Yes	Yes	No		84.01	124.477	132.178	139.875	135.142	164.044	196.41	36.095	67.415	89.764	96.818	47.928	63.088	57.511	54.67		84.01	42.9585	57.0415	139.875	72.2564	67.6186	196.41	136.527	59.8827	124.477	64.3021	60.1749	135.142	93.9391	41.2029	139.875	72.2564	67.6186	196.41	136.527	59.8827	132.178	68.2803
Marshall Islands		c	Country/Area	Micronesia	Oceania	No	Yes	No	Yes		52.145	64.128	67.344	70.562	65.391	78.679	93.487	35.647	65.086	76.261	78.128	16.495	17.544	15.296	14.2		52.145	68.3652	31.6348	70.562	55.5803	14.9817	93.487	81.3466	12.1404	64.128	50.5123	13.6157	65.391	56.8992	8.49181	70.562	55.5803	14.9817	93.487	81.3466	12.1404	67.344	53.0455
Micronesia (Fed. States of)	10	c	Country/Area	Micronesia	Oceania	No	Yes	No	Yes		107.103	121.29	128.767	136.243	122.135	149.401	180.011	23.915	37.926	52.352	56.85	83.184	87.35	76.268	71.093		107.103	22.3298	77.6702	136.243	41.2461	94.9969	180.011	93.6851	86.3259	121.29	36.7193	84.5707	122.135	63.564	58.571	136.243	41.2461	94.9969	180.011	93.6851	86.3259	128.767	38.9829
Nauru		c	Country/Area	Micronesia	Oceania	No	Yes	No	Yes		10.041	10.427	11.024	11.62	8.738	10.671	12.876	10.038	11.07	10.976	10.835	0	0	0	0		10.041	100	0	11.62	11.62	0	12.876	12.876	0	10.427	10.427	0	8.738	8.738	0	11.62	11.62	0	12.876	12.876	0	11.024	11.024
Northern Mariana Islands		c	Country/Area	Micronesia	Oceania	No	Yes	No	Yes		68.432	71.556	75.726	79.898	55.692	67.587	81.602	62.214	111.04	135.197	143.748	6.788	7.943	7.823	7.75		68.432	90.1626	9.8374	79.898	74.5642	5.33379	81.602	77.9534	3.64857	71.556	66.7791	4.7769	55.692	53.2019	2.49009	79.898	74.5642	5.33379	81.602	77.9534	3.64857	75.726	70.6707
Palau		c	Country/Area	Micronesia	Oceania	No	Yes	No	Yes		19.172	23.318	24.742	26.169	23.596	28.339	33.703	13.487	22.547	24.538	24.986	5.79	1.958	1.58	1.457		19.172	69.9642	30.0358	26.169	24.078	2.09096	33.703	32.1647	1.53827	23.318	21.4548	1.86316	23.596	22.519	1.07697	26.169	24.078	2.09096	33.703	32.1647	1.53827	24.742	22.7651
Polynesia	11		Region	Polynesia	Oceania						614.947	739.149	782.613	826.165	733.348	896.616	1083.67	252.773	380.335	471.555	497.828	361.237	398.735	354.76	333.251		614.947	41.1676	58.8324	826.165	403.291	422.874	1083.67	700.027	383.644	739.149	360.228	378.921	733.348	473.77	259.578	826.165	403.291	422.874	1083.67	700.027	383.644	782.613	381.739
American Samoa		c	Country/Area	Polynesia	Oceania	No	Yes	No	Yes		57.625	89.98	95.164	100.346	109.527	132.124	157.584	51.222	87.464	100.192	103.569	6.483	4.004	3.586	3.415		57.625	88.7653	11.2347	100.346	95.9534	4.39263	157.584	153.294	4.28996	89.98	86.0411	3.93886	109.527	106.545	2.98169	100.346	95.9534	4.39263	157.584	153.294	4.28996	95.164	90.9982
Cook Islands		c	Country/Area	Polynesia	Oceania	No	Yes	No	Yes		17.83	20.833	22.174	23.508	19.379	23.787	28.9	11.451	18.675	20.872	21.458	6.114	3.312	2.754	2.566		17.83	65.1921	34.8079	23.508	19.9669	3.54112	28.9	26.3153	2.5847	20.833	17.6948	3.13817	19.379	17.6458	1.73318	23.508	19.9669	3.54112	28.9	26.3153	2.5847	22.174	18.8338
French Polynesia		c	Country/Area	Polynesia	Oceania	No	Yes	No	Yes		237.638	299.202	317.889	336.653	263.994	325.618	398.861	123.597	186.019	227.165	238.731	112.361	142.529	123.215	115.362		237.638	52.3809	47.6191	336.653	190.608	146.045	398.861	288.289	110.572	299.202	169.404	129.798	263.994	190.81	73.1843	336.653	190.608	146.045	398.861	288.289	110.572	317.889	179.984
Niue		c	Country/Area	Polynesia	Oceania	No	Yes	No	Yes		1.9	1.013	1.071	1.131	0.883	1.092	1.324	0.624	0.534	0.659	0.697	1.262	0.547	0.444	0.409		1.9	33.0859	66.9141	1.131	0.558699	0.572301	1.324	0.916187	0.407813	1.013	0.500409	0.512591	0.883	0.611022	0.271978	1.131	0.558699	0.572301	1.324	0.916187	0.407813	1.071	0.52906
Samoa		c	Country/Area	Polynesia	Oceania	No	Yes	Yes	No		176.549	189.865	200.406	210.963	193.26	236.274	284.258	38.802	45.843	64.7	70.431	137.754	145.511	130.236	121.803		176.549	21.9772	78.0228	210.963	50.5408	160.422	284.258	124.865	159.393	189.865	45.4863	144.379	193.26	84.8926	108.367	210.963	50.5408	160.422	284.258	124.865	159.393	200.406	48.0116
Tokelau	12	c	Country/Area	Polynesia	Oceania	No	Yes	No	Yes		1.552	1.232	1.302	1.376	1.212	1.494	1.809	0	0	0	0	1.533	1.208	1.204	1.21		1.552	0	100	1.376	0	1.376	1.809	0	1.809	1.232	0	1.232	1.212	0	1.212	1.376	0	1.376	1.809	0	1.809	1.302	0
Tonga		c	Country/Area	Polynesia	Oceania	No	Yes	No	Yes		97.935	114.341	120.54	126.744	123.325	149.38	178.29	22.687	35.106	50.24	54.947	75.9	80.381	72.932	68.526		97.935	23.0122	76.9878	126.744	38.5279	88.2161	178.29	92.8379	85.4521	114.341	34.7576	79.5834	123.325	64.2169	59.1081	126.744	38.5279	88.2161	178.29	92.8379	85.4521	120.54	36.642
Tuvalu		c	Country/Area	Polynesia	Oceania	No	Yes	Yes	No		9.419	10.319	10.964	11.607	11.731	14.45	17.515	4.39	6.694	7.727	7.995	5.149	4.195	3.329	3.041		9.419	46.0216	53.9784	11.607	7.13539	4.47161	17.515	13.5097	4.00529	10.319	6.34359	3.97541	11.731	9.04838	2.68262	11.607	7.13539	4.47161	17.515	13.5097	4.00529	10.964	6.74011
Wallis and Futuna Islands		c	Country/Area	Polynesia	Oceania	No	Yes	No	Yes		14.499	12.364	13.103	13.837	10.037	12.397	15.13	0	0	0	0	14.681	17.048	17.06	16.919		14.499	0	100	13.837	0	13.837	15.13	0	15.13	12.364	0	12.364	10.037	0	10.037	13.837	0	13.837	15.13	0	15.13	13.103	0
[truncated: 42 more columns]
